# Supplementary material for: TgAP2IX-5 is a key transcriptional regulator of the asexual cell cycle division in Toxoplasma gondii
Source: Nat Commun. 2021 Jan 7;12:116. doi: 10.1038/s41467-020-20216-x (PMC7791101; doi:10.1038/s41467-020-20216-x)
Supplement: Supplementary file 5 — Supplementary Data 1 [file 41467_2020_20216_MOESM5_ESM.xlsx]

## Sheet: Supplementary Data 1
Gene Accession Number	Product Description	DESeq2 log2 FC	Localization LOPIT	ChIP
TGME49_248445	hypothetical protein	-8.316	#N/A	#N/A
TGME49_230970	hypothetical protein	-7.818	#N/A	#N/A
TGME49_320515	hypothetical protein	-7.662	#N/A	TGME49_320515
TGME49_315750	IMC26	-7.372	IMC	#N/A
TGME49_319890	hypothetical protein	-7.341	#N/A	#N/A
TGME49_224000	hypothetical protein	-7.333	IMC	#N/A
TGME49_221250	hypothetical protein	-7.27	#N/A	TGME49_221250
TGME49_281960	hypothetical protein	-7.209	#N/A	#N/A
TGME49_294610	histone lysine methyltransferase, SET, putative	-7.12	#N/A	#N/A
TGME49_306350	variable surface lipoprotein - conoid (Barylyuk et al.)	-6.86	apical 1	#N/A
TGME49_225690	AC7	-6.846	apical 1	TGME49_225690
TGME49_313475	hypothetical protein	-6.634	#N/A	#N/A
TGME49_230340	AAP4	-6.54	apical 1	#N/A
TGME49_219742	hypothetical protein	-6.467	#N/A	#N/A
TGME49_225300	hypothetical protein	-6.349	#N/A	#N/A
TGME49_206690	glideosome-associated protein with multiple-membrane spans GAPM2B	-6.317	IMC	#N/A
TGME49_319900	AAP5	-6.307	apical 1	#N/A
TGME49_206695	hypothetical protein	-6.236	#N/A	#N/A
TGME49_257430	hypothetical protein	-6.176	apical 1	#N/A
TGME49_289910	hypothetical protein	-5.961	#N/A	#N/A
TGME49_306370	hypothetical protein	-5.961	#N/A	#N/A
TGME49_273560	kinesin heavy chain, putative	-5.804	dense granules	TGME49_273560
TGME49_280465	hypothetical protein	-5.63	#N/A	#N/A
TGME49_286580	IMC17	-5.492	IMC	#N/A
TGME49_315950	zinc finger, C3HC4 type (RING finger) domain-containing protein	-5.456	#N/A	#N/A
TGME49_294340	TSC6	-5.454	IMC	#N/A
TGME49_219070	cyclic nucleotide-binding domain-containing protein	-5.451	#N/A	#N/A
TGME49_217410	hypothetical protein	-5.431	dense granules	#N/A
TGME49_313480	hypothetical protein	-5.414	apical 2	#N/A
TGME49_266090	hypothetical protein	-5.315	IMC	#N/A
TGME49_313780	hypothetical protein	-5.297	#N/A	TGME49_313780
TGME49_244180	microneme-like protein	-5.196	dense granules	#N/A
TGME49_268680	hypothetical protein	-5.182	#N/A	#N/A
TGME49_237820	IMC sub-compartment protein ISP2	-5.127	IMC	#N/A
TGME49_250820	AC2	-5.108	apical 1	TGME49_250820
TGME49_286570	hypothetical protein	-4.967	#N/A	#N/A
TGME49_224700	hypothetical protein	-4.954	apical 1	#N/A
TGME49_202390	TgMSC1b - IMC localizing	-4.918	endomembrane vesicles	#N/A
TGME49_318525	hypothetical protein	-4.917	rhoptries 1	TGME49_318525
TGME49_227952	14-3-3 superfamily protein	-4.906	apical 1	#N/A
TGME49_201170	hypothetical protein	-4.899	#N/A	#N/A
TGME49_255450	hypothetical protein	-4.883	#N/A	#N/A
TGME49_263520	microtubule associated protein SPM1	-4.808	tubulin cytoskeleton	TGME49_263520
TGME49_267150	SAG-related sequence SRS38C	-4.778	endomembrane vesicles	TGME49_267150
TGME49_286590	microtubule associated protein SPM2	-4.775	tubulin cytoskeleton	TGME49_286590
TGME49_267630	hypothetical protein	-4.73	#N/A	#N/A
TGME49_243190	Toxoplasma gondii family A protein	-4.647	#N/A	#N/A
TGME49_263850	hypothetical protein	-4.646	cytosol	#N/A
TGME49_316340	IMC22	-4.646	IMC	#N/A
TGME49_287040	hypothetical protein	-4.605	micronemes	TGME49_287040
TGME49_318470	AP2 domain transcription factor AP2IV-4	-4.494	#N/A	TGME49_318470
TGME49_221390	hypothetical protein	-4.447	dense granules	#N/A
TGME49_271930	IMC20	-4.429	IMC	#N/A
TGME49_291880	hypothetical protein - conoid (Barylyuk et al.)	-4.416	apical 1	#N/A
TGME49_233300	RhoGAP domain-containing protein	-4.294	cytosol	#N/A
TGME49_215580	hypothetical protein	-4.275	#N/A	#N/A
TGME49_224540	hypothetical protein	-4.225	apical 1	#N/A
TGME49_239300	hypothetical protein	-4.219	apical 2	#N/A
TGME49_312100	plasma membrane-type Ca(2+)-ATPase A1 PMCAA1	-4.206	IMC	TGME49_312100
TGME49_212770	hypothetical protein	-4.169	#N/A	TGME49_212770
TGME49_272593	hypothetical protein	-4.109	#N/A	#N/A
TGME49_294330	EGF family domain-containing protein	-4.097	micronemes	#N/A
TGME49_313380	ILP1 IMC localizing	-4.064	IMC	#N/A
TGME49_263200	hypothetical protein	-4.059	apical 1	#N/A
TGME49_258410	photosensitized INA-labeled protein PHIL1	-4	IMC	TGME49_258410
TGME49_221370	hypothetical protein	-3.967	#N/A	TGME49_221370
TGME49_231640	alveolin domain containing intermediate filament IMC1	-3.94	IMC	TGME49_231640
TGME49_239770	alveolin domain containing intermediate filament IMC11	-3.924	apical 1	#N/A
TGME49_230850	TSC3	-3.862	IMC	#N/A
TGME49_231630	alveolin domain containing intermediate filament IMC4	-3.82	IMC	TGME49_231630
TGME49_307090	hypothetical protein	-3.764	#N/A	#N/A
TGME49_267680	microneme protein MIC12	-3.743	micronemes	#N/A
TGME49_225900	hypothetical protein	-3.68	#N/A	#N/A
TGME49_205370	hypothetical protein	-3.66	#N/A	#N/A
TGME49_211320	hypothetical protein	-3.659	#N/A	#N/A
TGME49_285810	MYND finger domain-containing protein	-3.616	#N/A	#N/A
TGME49_209985	cAMP-dependent protein kinase	-3.566	rhoptries 1	#N/A
TGME49_244660	hypothetical protein	-3.564	#N/A	#N/A
TGME49_200330	hypothetical protein	-3.533	#N/A	TGME49_200330
TGME49_264980	hypothetical protein	-3.526	#N/A	TGME49_264980
TGME49_286600	hypothetical protein	-3.478	tubulin cytoskeleton	TGME49_286600
TGME49_243545	RNG1	-3.473	#N/A	#N/A
TGME49_310620	starch binding domain-containing protein	-3.472	#N/A	#N/A
TGME49_216000	alveolin domain containing intermediate filament IMC3	-3.466	IMC	TGME49_216000
TGME49_229280	hypothetical protein	-3.437	#N/A	#N/A
TGME49_272020	hypothetical protein	-3.424	#N/A	#N/A
TGME49_239700	regulator of chromosome condensation (RCC1) repeat-containing protein	-3.397	#N/A	#N/A
TGME49_264990	IMC16	-3.387	#N/A	#N/A
TGME49_225905	hypothetical protein	-3.381	#N/A	#N/A
TGME49_294595	hypothetical protein	-3.356	#N/A	#N/A
TGME49_261370	hypothetical protein	-3.349	#N/A	#N/A
TGME49_289090	hypothetical protein	-3.336	#N/A	#N/A
TGME49_268182	hypothetical protein	-3.334	#N/A	#N/A
TGME49_211650	hypothetical protein	-3.329	#N/A	#N/A
TGME49_314250	bradyzoite rhoptry protein BRP1	-3.307	#N/A	#N/A
TGME49_310970	hypothetical protein	-3.229	#N/A	#N/A
TGME49_236860	haloacid dehalogenase family hydrolase domain-containing protein	-3.206	rhoptries 2	#N/A
TGME49_261300	hypothetical protein	-3.206	#N/A	TGME49_261300
TGME49_309885	hypothetical protein	-3.194	apical 1	#N/A
TGME49_321480	SAG-related sequence SRS12B	-3.181	PM - peripheral 1	#N/A
TGME49_311770	hypothetical protein	-3.18	#N/A	#N/A
TGME49_320030	hypothetical protein - conoid (Barylyuk et al.)	-3.152	apical 1	#N/A
TGME49_217400	hypothetical protein	-3.147	rhoptries 1	#N/A
TGME49_289370	hypothetical protein	-3.135	#N/A	#N/A
TGME49_315190	CAM kinase, SNF1 family	-3.121	#N/A	#N/A
TGME49_294600	Toxoplasma gondii family D protein	-3.119	#N/A	#N/A
TGME49_220930	ISC3	-3.114	IMC	TGME49_220930
TGME49_285800	hypothetical protein	-3.105	#N/A	#N/A
TGME49_314350	hypothetical protein	-3.099	#N/A	#N/A
TGME49_289100	hypothetical protein	-3.086	cytosol	#N/A
TGME49_239830	TBC domain-containing protein	-3.079	#N/A	TGME49_239830
TGME49_224560	hypothetical protein	-3.077	#N/A	#N/A
TGME49_224130	hypothetical protein	-3.059	#N/A	#N/A
TGME49_205330	hypothetical protein	-2.934	PM - integral	TGME49_205330
TGME49_211330	methionine aminopeptidase	-2.929	#N/A	#N/A
TGME49_230210	alveolin domain containing intermediate filament IMC10	-2.928	IMC	TGME49_230210
TGME49_304670	leucine rich repeat-containing protein	-2.925	IMC	#N/A
TGME49_315510	hypothetical protein	-2.909	apical 1	TGME49_315510
TGME49_273310	hypothetical protein	-2.906	#N/A	#N/A
TGME49_295360	IMC18	-2.906	IMC	#N/A
TGME49_224880	kinesin motor domain-containing protein	-2.893	#N/A	#N/A
TGME49_221990	hypothetical protein	-2.887	#N/A	#N/A
TGME49_235370	hypothetical protein	-2.87	#N/A	TGME49_235370
TGME49_235690	hypothetical protein	-2.855	IMC	#N/A
TGME49_268880	hypothetical protein	-2.853	mitochondrion - soluble	TGME49_268880
TGME49_209050	Tyrosine kinase-like (TKL) protein	-2.852	#N/A	#N/A
TGME49_251740	AP2 domain transcription factor AP2XII-9	-2.847	#N/A	TGME49_251740
TGME49_267980	hypothetical protein	-2.829	#N/A	#N/A
TGME49_257300	hypothetical protein	-2.807	apical 1	#N/A
TGME49_235340	hypothetical protein	-2.789	IMC	#N/A
TGME49_254850	myosin heavy chain, putative	-2.786	#N/A	#N/A
TGME49_268590	rhomboid protease ROM4	-2.784	PM - integral	#N/A
TGME49_278700	hypothetical protein	-2.756	Golgi	#N/A
TGME49_232130	hypothetical protein	-2.754	tubulin cytoskeleton	#N/A
TGME49_263330	Adaptin ear-binding coat-associated protein 2 (NECAP-2) isoform 2 family protein	-2.751	#N/A	#N/A
TGME49_263335	hypothetical protein	-2.736	#N/A	#N/A
TGME49_269960	14-3-3 superfamily protein	-2.73	dense granules	#N/A
TGME49_250840	hypothetical protein	-2.729	#N/A	TGME49_250840
TGME49_216460	hypothetical protein	-2.728	Golgi	#N/A
TGME49_254890	hypothetical protein	-2.725	#N/A	TGME49_254890
TGME49_291650	hypothetical protein	-2.71	#N/A	#N/A
TGME49_291800	ADP-ribosylation factor family protein	-2.699	IMC	#N/A
TGME49_221295	hypothetical protein	-2.685	#N/A	#N/A
TGME49_320170	SAG-related sequence SRS16E	-2.65	PM - peripheral 1	#N/A
TGME49_315410	SAG-related sequence SRS53F	-2.636	PM - peripheral 1	#N/A
TGME49_314358	hypothetical protein	-2.63	#N/A	#N/A
TGME49_315760	AP2 domain transcription factor AP2XI-4	-2.623	nucleus - chromatin	#N/A
TGME49_217728	hypothetical protein	-2.611	#N/A	#N/A
TGME49_293425	hypothetical protein	-2.594	#N/A	#N/A
TGME49_263327	hypothetical protein	-2.583	#N/A	#N/A
TGME49_307045	Toxoplasma gondii family B protein	-2.552	#N/A	#N/A
TGME49_245485	microneme protein MIC9	-2.544	micronemes	#N/A
TGME49_224010	hypothetical protein	-2.534	#N/A	#N/A
TGME49_215570	AP2 domain transcription factor AP2X-11	-2.519	#N/A	#N/A
TGME49_285425	hypothetical protein	-2.516	#N/A	#N/A
TGME49_244726	hypothetical protein	-2.515	#N/A	#N/A
TGME49_237270	hypothetical protein	-2.513	#N/A	#N/A
TGME49_308860	AC3	-2.484	apical 1	#N/A
TGME49_295850	AAP2	-2.47	apical 2	#N/A
TGME49_242580	iron only hydrogenase large subunit, c-terminal domain-containing protein	-2.455	mitochondrion - soluble	#N/A
TGME49_243200	IMC29	-2.447	dense granules	TGME49_243200
TGME49_267642	hypothetical protein	-2.435	#N/A	#N/A
TGME49_278130	hypothetical protein	-2.429	nucleus - chromatin	#N/A
TGME49_252370	AP2 domain transcription factor AP2III-1	-2.428	#N/A	#N/A
TGME49_297180	hypothetical protein	-2.425	apical 1	#N/A
TGME49_321600	hypothetical protein	-2.414	#N/A	#N/A
TGME49_278090	Toxoplasma gondii family A protein	-2.411	#N/A	#N/A
TGME49_260540	alveolin domain containing intermediate filament IMC14	-2.409	IMC	#N/A
TGME49_238170	hypothetical protein	-2.405	#N/A	#N/A
TGME49_224520	alveolin domain containing intermediate filament IMC8	-2.396	dense granules	#N/A
TGME49_217724	hypothetical protein	-2.396	#N/A	#N/A
TGME49_212200	hypothetical protein	-2.387	#N/A	#N/A
TGME49_217510	IMC19	-2.361	IMC	#N/A
TGME49_313290	MORN repeat-containing protein	-2.348	PM - peripheral 2	#N/A
TGME49_253390	hypothetical protein	-2.345	#N/A	#N/A
TGME49_220280	mucin family glycoprotein	-2.339	#N/A	#N/A
TGME49_295468	C2 domain-containing protein	-2.337	#N/A	#N/A
TGME49_311375	hypothetical protein	-2.336	#N/A	#N/A
TGME49_257670	hypothetical protein	-2.335	#N/A	TGME49_257670
TGME49_220900	hypothetical protein	-2.332	IMC	#N/A
TGME49_240570	hypothetical protein	-2.326	IMC	#N/A
TGME49_204320	hypothetical protein	-2.317	dense granules	#N/A
TGME49_253820	hypothetical protein	-2.286	cytosol	#N/A
TGME49_272595	hypothetical protein	-2.284	#N/A	#N/A
TGME49_226740	zinc finger, C3HC4 type (RING finger) domain-containing protein	-2.284	#N/A	#N/A
TGME49_202550	NLI interacting factor family phosphatase	-2.281	IMC	#N/A
TGME49_230200	hypothetical protein	-2.275	#N/A	#N/A
TGME49_252880	hypothetical protein	-2.269	apical 1	#N/A
TGME49_237550	hypothetical protein	-2.241	#N/A	#N/A
TGME49_266630	hypothetical protein - conoid (Barylyuk et al.)	-2.234	apical 1	#N/A
TGME49_214880	AC4	-2.224	apical 1	#N/A
TGME49_229930	p25-alpha family protein	-2.221	nucleus - chromatin	#N/A
TGME49_242625	ATPase family associated with various cellular activities (AAA) subfamily protein	-2.218	#N/A	#N/A
TGME49_293720	hypothetical protein	-2.209	#N/A	TGME49_293720
TGME49_238420	hypothetical protein	-2.203	#N/A	#N/A
TGME49_258900	hypothetical protein	-2.2	#N/A	#N/A
TGME49_295472	C2 domain-containing protein	-2.196	#N/A	#N/A
TGME49_220420	3'5'-cyclic nucleotide phosphodiesterase domain-containing protein	-2.191	#N/A	#N/A
TGME49_271090	hypothetical protein	-2.183	#N/A	#N/A
TGME49_237540	hypothetical protein	-2.181	#N/A	#N/A
TGME49_267160	SAG-related sequence SRS38D	-2.177	#N/A	TGME49_267160
TGME49_254420	phospholipase, patatin family protein	-2.171	Golgi	#N/A
TGME49_254150	hypothetical protein	-2.169	#N/A	#N/A
TGME49_204440	cyclic nucleotide-binding domain-containing protein	-2.162	#N/A	#N/A
TGME49_230205	hypothetical protein	-2.156	#N/A	TGME49_230205
TGME49_310420	hypothetical protein	-2.152	PM - peripheral 2	#N/A
TGME49_225820	hypothetical protein	-2.151	micronemes	#N/A
TGME49_287960	hypothetical protein	-2.148	#N/A	#N/A
TGME49_240630	ULK kinase	-2.147	#N/A	TGME49_240630
TGME49_203390	CRAL/TRIO domain-containing protein	-2.146	nucleus - chromatin	#N/A
TGME49_220270	alveolin domain containing intermediate filament IMC6	-2.142	IMC	#N/A
TGME49_260850	mitochondrial import inner membrane translocase subunit TIM10, putative	-2.138	#N/A	#N/A
TGME49_309352	SAG-related sequence SRS55N	-2.136	#N/A	#N/A
TGME49_293760	EF hand domain-containing protein	-2.128	#N/A	#N/A
TGME49_297395	hypothetical protein	-2.108	#N/A	#N/A
TGME49_278780	hypothetical protein - conoid (Barylyuk et al.)	-2.107	apical 1	#N/A
TGME49_240560	MAPEG family protein	-2.107	Golgi	#N/A
TGME49_325800	EGF family domain-containing protein	-2.105	#N/A	#N/A
TGME49_292260	SAG-related sequence SRS36B	-2.099	PM - peripheral 1	#N/A
TGME49_315980	EREBP-4 family protein	-2.088	IMC	#N/A
TGME49_268870	tetratricopeptide repeat-containing protein	-2.084	cytosol	#N/A
TGME49_242590	hypothetical protein	-2.082	#N/A	#N/A
TGME49_281650	hypothetical protein	-2.08	#N/A	#N/A
TGME49_224710	hypothetical protein	-2.067	#N/A	#N/A
TGME49_207590	protein phosphatase 2C domain-containing protein	-2.061	cytosol	#N/A
TGME49_272640	eukaryotic initiation factor-2B, epsilon subunit, putative	-2.058	nucleus - chromatin	#N/A
TGME49_288685	Fe-S protein assembly co-chaperone HscB protein	-2.055	mitochondrion - soluble	#N/A
TGME49_280470	AP2 domain transcription factor AP2VIIa-1	-2.051	#N/A	#N/A
TGME49_238380	hypothetical protein	-2.05	apical 1	#N/A
TGME49_287220	hypothetical protein	-2.042	#N/A	#N/A
TGME49_224530	alveolin domain containing intermediate filament IMC5	-2.041	dense granules	#N/A
TGME49_226310	zinc finger (CCCH type) motif-containing protein	-2.041	#N/A	#N/A
TGME49_205320	hypothetical protein	-2.031	cytosol	#N/A
TGME49_289620	cathepsin CPC1	-2.026	micronemes	#N/A
TGME49_269160	outer dynein arm docking complex protein ODA1, putative	-2.006	#N/A	#N/A
TGME49_202930	ISC5	-2.004	#N/A	#N/A
TGME49_243250	myosin H	-2.001	apical 2	#N/A
TGME49_305030	kinase, pfkB family protein	-1.999	cytosol	#N/A
TGME49_226990	hypothetical protein	-1.992	apical 1	#N/A
TGME49_217726	hypothetical protein	-1.987	#N/A	#N/A
TGME49_293900	sporozoite protein with an altered thrombospondin repeat SPATR	-1.982	micronemes	#N/A
TGME49_223940	GAP45	-1.964	IMC	#N/A
TGME49_232410	Trxl1	-1.964	tubulin cytoskeleton	#N/A
TGME49_310220	hypothetical protein	-1.952	#N/A	#N/A
TGME49_220380	hypothetical protein	-1.95	#N/A	TGME49_220380
TGME49_217720	hypothetical protein	-1.948	#N/A	#N/A
TGME49_319560	microneme protein MIC3	-1.939	micronemes	#N/A
TGME49_224840	3'5'-cyclic nucleotide phosphodiesterase domain-containing protein	-1.93	#N/A	#N/A
TGME49_278710	hypothetical protein	-1.93	#N/A	#N/A
TGME49_257420	hypothetical protein	-1.928	#N/A	#N/A
TGME49_260190	microneme protein MIC13	-1.924	micronemes	TGME49_260190
TGME49_214420	hypothetical protein	-1.914	#N/A	#N/A
TGME49_249300	hypothetical protein	-1.914	micronemes	#N/A
TGME49_278365		-1.914	PM - peripheral 1	#N/A
TGME49_309850		-1.914	#N/A	#N/A
TGME49_208430	serine proteinase inhibitor PI-2, putative	-1.913	dense granules	#N/A
TGME49_311890	hypothetical protein	-1.901	cytosol	#N/A
TGME49_220360	FAD binding domain-containing protein	-1.899	nucleus - chromatin	#N/A
TGME49_278030	hypothetical protein	-1.896	ER 1	#N/A
TGME49_312580	hypothetical protein	-1.895	IMC	#N/A
TGME49_232950	hypothetical protein	-1.891	#N/A	#N/A
TGME49_293420	transporter, major facilitator family protein	-1.884	#N/A	#N/A
TGME49_252410	hypothetical protein	-1.881	#N/A	#N/A
TGME49_219180	acetyltransferase, GNAT family protein	-1.866	#N/A	#N/A
TGME49_252395		-1.866	#N/A	#N/A
TGME49_298060	Toxoplasma gondii family C protein	-1.855	#N/A	#N/A
TGME49_271880	B-box zinc finger domain-containing protein	-1.854	apical 2	#N/A
TGME49_238490	SAG-related sequence SRS22E	-1.843	#N/A	#N/A
TGME49_243940	hypothetical protein	-1.838	#N/A	TGME49_243940
TGME49_301150	SAG-related sequence SRS19B	-1.834	PM - peripheral 1	#N/A
TGME49_215260	carbamoylphosphate synthetase	-1.83	cytosol	#N/A
TGME49_310230	hypothetical protein	-1.822	#N/A	#N/A
TGME49_321630	RNA recognition motif-containing protein	-1.821	nucleus - chromatin	#N/A
TGME49_214580	tetratricopeptide repeat-containing protein	-1.821	#N/A	#N/A
TGME49_297530	DNA-directed RNA polymerase I RPA2	-1.819	nucleus - non-chromatin	#N/A
TGME49_315710	hypothetical protein	-1.806	Golgi	#N/A
TGME49_305930	ISC4	-1.803	IMC	#N/A
TGME49_264420	lipoprotein, putative	-1.794	nucleus - chromatin	#N/A
TGME49_286740	microneme-like protein	-1.79	apicoplast	#N/A
TGME49_219175	hypothetical protein	-1.786	#N/A	#N/A
TGME49_255895	hypothetical protein	-1.785	apical 1	#N/A
TGME49_255690	2-C-methyl-D-erythritol 2,4-cyclodiphosphate synthase domain-containing protein	-1.784	apicoplast	#N/A
TGME49_280670	hypothetical protein	-1.781	rhoptries 2	#N/A
TGME49_320230	SAG-related sequence SRS15C	-1.775	PM - peripheral 1	#N/A
TGME49_270760	asparagine synthase	-1.774	#N/A	#N/A
TGME49_313600	DDHD domain-containing protein	-1.765	#N/A	#N/A
TGME49_318690	RNA recognition motif-containing protein	-1.76	nucleus - non-chromatin	#N/A
TGME49_240310	Toxoplasma gondii family E protein	-1.759	#N/A	#N/A
TGME49_219170	ISC2	-1.757	IMC	#N/A
TGME49_209490	hypothetical protein	-1.753	#N/A	#N/A
TGME49_235720	hypothetical protein	-1.75	#N/A	#N/A
TGME49_209180	PAN domain-containing protein	-1.743	#N/A	#N/A
TGME49_246190	TgCep530	-1.74	#N/A	TGME49_246190
TGME49_215640	zinc finger, C3HC4 type (RING finger) domain-containing protein	-1.735	nucleus - chromatin	#N/A
TGME49_306688	hypothetical protein	-1.725	#N/A	#N/A
TGME49_222440	hypothetical protein	-1.723	#N/A	#N/A
TGME49_226700	nuclease, putative	-1.722	PM - integral	#N/A
TGME49_248740	cytoskeleton + IMC	-1.719	apical 1	#N/A
TGME49_214835	hypothetical protein	-1.719	#N/A	#N/A
TGME49_257568	hypothetical protein	-1.714	#N/A	#N/A
TGME49_243930	hypothetical protein	-1.713	micronemes	#N/A
TGME49_252400	HIT zinc finger protein	-1.711	#N/A	#N/A
TGME49_257572	hypothetical protein	-1.711	#N/A	#N/A
TGME49_232420	hypothetical protein	-1.683	#N/A	#N/A
TGME49_320180	SAG-related sequence SRS16C	-1.683	PM - peripheral 1	#N/A
TGME49_234270	hypothetical protein	-1.682	apical 2	#N/A
TGME49_295995	hypothetical protein	-1.681	#N/A	#N/A
TGME49_293810	carboxyvinyl-carboxyphosphonate phosphorylmutase	-1.678	cytosol	#N/A
TGME49_221270	oxidoreductase, 2OG-Fe(II) oxygenase family protein	-1.673	#N/A	#N/A
TGME49_306680	hypothetical protein	-1.666	#N/A	#N/A
TGME49_237890	calcium-dependent protein kinase CDPK4	-1.662	PM - peripheral 2	#N/A
TGME49_243700	hypothetical protein	-1.662	#N/A	#N/A
TGME49_232280	hypothetical protein	-1.661	PM - peripheral 1	#N/A
TGME49_271935	hypothetical protein	-1.661	IMC	#N/A
TGME49_299570	Toxoplasma gondii family B protein	-1.66	#N/A	#N/A
TGME49_214850	1-deoxy-D-xylulose 5-phosphate reductoisomerase, putative	-1.659	apicoplast	#N/A
TGME49_225160	hypothetical protein	-1.659	dense granules	#N/A
TGME49_205200	hypothetical protein	-1.652	#N/A	#N/A
TGME49_226420	peptidase family M3 protein	-1.646	dense granules	#N/A
TGME49_258090	hypothetical protein - conoid (Barylyuk et al.)	-1.639	apical 1	TGME49_258090
TGME49_218580	RNA methyltransferase, TrmH family protein	-1.637	nucleus - chromatin	TGME49_218580
TGME49_214430	hypothetical protein	-1.636	#N/A	#N/A
TGME49_229640	AC8	-1.628	apical 1	#N/A
TGME49_316540	IMC sub-compartment protein ISP3	-1.628	IMC	#N/A
TGME49_222350	hypothetical protein - conoid (Barylyuk et al.)	-1.621	apical 1	#N/A
TGME49_270865	adenylate cyclase, putative	-1.611	nucleus - chromatin	#N/A
TGME49_271100	NUC153 domain-containing protein	-1.611	nucleus - non-chromatin	#N/A
TGME49_252990	hypothetical protein	-1.609	#N/A	#N/A
TGME49_205360	hypothetical protein	-1.608	rhoptries 1	TGME49_205360
TGME49_277740	zinc finger, C3HC4 type (RING finger) domain-containing protein	-1.608	#N/A	#N/A
TGME49_244728	IQ calmodulin-binding motif domain-containing protein	-1.598	#N/A	#N/A
TGME49_244500	Tubulin-tyrosine ligase family protein	-1.595	#N/A	TGME49_244500
TGME49_311230	hypothetical protein	-1.593	IMC	#N/A
TGME49_301350	SNARE associated protein	-1.59	PM - integral	#N/A
TGME49_258910	hypothetical protein	-1.584	#N/A	#N/A
TGME49_209250	hypothetical protein	-1.582	nucleus - chromatin	TGME49_209250
TGME49_269680	acyl-CoA carboxyltransferase beta chain, putative	-1.581	#N/A	#N/A
TGME49_285480	hypothetical protein	-1.581	#N/A	#N/A
TGME49_215955	hypothetical protein	-1.579	#N/A	#N/A
TGME49_291930	RNA recognition motif-containing protein	-1.577	cytosol	#N/A
TGME49_318880	hypothetical protein	-1.573	micronemes	#N/A
TGME49_297410	hypothetical protein	-1.571	#N/A	#N/A
TGME49_285940	hypothetical protein	-1.567	#N/A	#N/A
TGME49_213920	hypothetical protein	-1.566	#N/A	TGME49_213920
TGME49_287180	hypothetical protein - conoid (Barylyuk et al.)	-1.561	nucleolus	#N/A
TGME49_253100	hypothetical protein	-1.56	rhoptries 2	#N/A
TGME49_312990	DEAD/DEAH box ATP-dependent RNA helicase	-1.559	nucleolus	#N/A
TGME49_222020	phosphoglycerate kinase PGKII	-1.559	apicoplast	#N/A
TGME49_306510	hypothetical protein	-1.555	#N/A	#N/A
TGME49_224140	hypothetical protein	-1.553	#N/A	#N/A
TGME49_285650	hypothetical protein	-1.548	#N/A	#N/A
TGME49_313660	hypothetical protein	-1.547	#N/A	#N/A
TGME49_222430	HECT-domain (ubiquitin-transferase) domain-containing protein	-1.545	cytosol	#N/A
TGME49_204880	hypothetical protein	-1.543	apical 1	TGME49_204880
TGME49_285950	hypothetical protein	-1.542	nucleus - non-chromatin	#N/A
TGME49_228070	hypothetical protein	-1.541	nucleus - chromatin	#N/A
TGME49_265080	Tubulin-tyrosine ligase family protein	-1.538	#N/A	TGME49_265080
TGME49_212270	hypothetical protein	-1.536	micronemes	#N/A
TGME49_297660	hypothetical protein	-1.535	#N/A	#N/A
TGME49_266480	hypothetical protein	-1.528	#N/A	#N/A
TGME49_311830	hypothetical protein	-1.527	#N/A	#N/A
TGME49_204530	microneme protein MIC11	-1.524	micronemes	#N/A
TGME49_211600	hypothetical protein	-1.519	#N/A	#N/A
TGME49_221190	mrna cleavage factor family protein, putative	-1.519	cytosol	TGME49_221190
TGME49_249850	GAP40 protein	-1.518	IMC	#N/A
TGME49_234490	kelch repeat-containing protein	-1.515	nucleus - chromatin	#N/A
TGME49_264748	hypothetical protein	-1.514	#N/A	#N/A
TGME49_297520	proteophosphoglycan PPG1	-1.513	dense granules	#N/A
TGME49_293510	poly(ADP-ribose) polymerase and DNA-Ligase Zn-finger region domain-containing protein	-1.512	nucleus - chromatin	#N/A
TGME49_285490	helix-hairpin-helix motif domain-containing protein	-1.509	#N/A	#N/A
TGME49_234420	ATPase, AAA family protein	-1.507	mitochondrion - membranes	#N/A
TGME49_238150	hypothetical protein	-1.507	PM - integral	TGME49_238150
TGME49_251510	Ulp1 protease family, C-terminal catalytic domain-containing protein	-1.504	#N/A	#N/A
TGME49_223750	hypothetical protein	-1.498	dense granules	#N/A
TGME49_228110	hypothetical protein	-1.498	#N/A	#N/A
TGME49_218400	NEK kinase	-1.489	#N/A	#N/A
TGME49_262490	alpha/beta hydrolase, putative	-1.487	Golgi	#N/A
TGME49_258230	rhoptry kinase family protein ROP20	-1.485	rhoptries 1	TGME49_258230
TGME49_247420	hypothetical protein	-1.484	Golgi	#N/A
TGME49_257610	hypothetical protein	-1.481	#N/A	#N/A
TGME49_252210	pentatricopeptide repeat domain-containing protein	-1.477	nucleus - chromatin	#N/A
TGME49_240390	calcium-dependent protein kinase	-1.476	#N/A	#N/A
TGME49_246990	hypothetical protein	-1.468	dense granules	#N/A
TGME49_314955	DNA ligase (NAD+), putative	-1.459	#N/A	#N/A
TGME49_212275	hypothetical protein	-1.457	#N/A	#N/A
TGME49_240300	zinc finger domain, LSD1 subclass domain-containing protein	-1.456	#N/A	#N/A
TGME49_216820	transporter, major facilitator family protein	-1.452	micronemes	#N/A
TGME49_320105	hypothetical protein	-1.451	#N/A	#N/A
TGME49_249980	leucine rich repeat-containing protein	-1.451	#N/A	#N/A
TGME49_297160	hypothetical protein	-1.45	mitochondrion - membranes	#N/A
TGME49_249425	hypothetical protein	-1.448	#N/A	#N/A
TGME49_206510	toxolysin TLN4	-1.446	micronemes	#N/A
TGME49_218610	ATPase (DUF699) protein	-1.443	nucleolus	#N/A
TGME49_225560	hypothetical protein	-1.441	IMC	#N/A
TGME49_221180	hypothetical protein	-1.435	micronemes	#N/A
TGME49_244732	hypothetical protein	-1.434	#N/A	#N/A
TGME49_218550	PIK3R4 kinase-related protein	-1.432	#N/A	#N/A
TGME49_289590	hypothetical protein	-1.431	#N/A	#N/A
TGME49_281400	phosphofructokinase domain-containing protein	-1.431	nucleus - chromatin	#N/A
TGME49_256030	hypothetical protein	-1.429	apical 1	TGME49_256030
TGME49_209600	hypothetical protein	-1.428	cytosol	#N/A
TGME49_289630	microneme protein MIC16	-1.425	micronemes	#N/A
TGME49_217420	hypothetical protein	-1.419	#N/A	#N/A
TGME49_297850	Branched-chain-amino-acid aminotransferase	-1.413	#N/A	#N/A
TGME49_232380	WD domain, G-beta repeat-containing protein	-1.411	nucleolus	#N/A
TGME49_267140	SAG-related sequence SRS38B	-1.41	PM - peripheral 1	TGME49_267140
TGME49_255190	myosin C	-1.406	IMC	#N/A
TGME49_202900	zinc finger (CCCH type) motif-containing protein	-1.406	#N/A	#N/A
TGME49_216030	hypothetical protein	-1.402	nucleus - chromatin	#N/A
TGME49_244280	hypothetical protein	-1.402	dense granules	TGME49_244280
TGME49_218600	RNA recognition motif-containing protein	-1.401	nucleus - non-chromatin	#N/A
TGME49_218188	hypothetical protein	-1.399	#N/A	#N/A
TGME49_299970	tetratricopeptide repeat-containing protein	-1.393	IMC	#N/A
TGME49_295680	periodic tryptophan protein PWP2, putative	-1.39	nucleolus	#N/A
TGME49_270805	hypothetical protein	-1.385	#N/A	#N/A
TGME49_273320	hypothetical protein	-1.38	micronemes	#N/A
TGME49_305860	calcium-dependent protein kinase CDPK3	-1.379	PM - peripheral 2	#N/A
TGME49_306920	hypothetical protein	-1.378	#N/A	#N/A
TGME49_226920	hypothetical protein	-1.378	#N/A	#N/A
TGME49_253400	hypothetical protein	-1.372	nucleus - chromatin	#N/A
TGME49_207780	hypothetical protein	-1.369	#N/A	#N/A
TGME49_224950	calcium-dependent protein kinase CDPK5	-1.364	#N/A	#N/A
TGME49_294380	PP-loop domain-containing protein	-1.364	#N/A	#N/A
TGME49_228230	hypothetical protein	-1.363	nucleus - chromatin	#N/A
TGME49_207990	ribosomal RNA large subunit methyltransferase J protein	-1.359	nucleolus	#N/A
TGME49_311870	WD domain, G-beta repeat-containing protein	-1.352	cytosol	#N/A
TGME49_249440	hypothetical protein	-1.351	#N/A	TGME49_249440
TGME49_239400	IMC28	-1.351	IMC	#N/A
TGME49_211660	hypothetical protein	-1.35	#N/A	#N/A
TGME49_253380	AP2 domain transcription factor AP2III-2	-1.348	nucleus - chromatin	TGME49_253380
TGME49_311030	hypothetical protein	-1.348	nucleus - non-chromatin	#N/A
TGME49_286770	hypothetical protein	-1.348	PM - integral	#N/A
TGME49_233792	hypothetical protein	-1.343	#N/A	#N/A
TGME49_305980	pyruvate dehydrogenase complex subunit PDH-E3I	-1.343	apicoplast	#N/A
TGME49_309420	ferlin family protein	-1.342	#N/A	#N/A
TGME49_308010	hypothetical protein	-1.339	#N/A	#N/A
TGME49_264430	hypothetical protein	-1.338	apical 1	TGME49_264430
TGME49_213460	hypothetical protein	-1.337	#N/A	#N/A
TGME49_280770	regulator of chromosome condensation (RCC1) repeat-containing protein	-1.332	#N/A	TGME49_280770
TGME49_233470	hypothetical protein	-1.329	#N/A	#N/A
TGME49_270800	GAF domain-containing protein	-1.327	mitochondrion - membranes	#N/A
TGME49_294010	yrdC domain-containing protein	-1.326	cytosol	#N/A
TGME49_262500	hypothetical protein	-1.324	#N/A	#N/A
TGME49_237880	hypothetical protein	-1.324	dense granules	#N/A
TGME49_316370	hypothetical protein	-1.324	#N/A	#N/A
TGME49_205190	hypothetical protein	-1.321	#N/A	#N/A
TGME49_316510	hypothetical protein	-1.316	#N/A	#N/A
TGME49_223790	hypothetical protein	-1.315	apical 1	TGME49_223790
TGME49_264745	hypothetical protein	-1.314	#N/A	#N/A
TGME49_218950	hypothetical protein	-1.311	nucleus - chromatin	#N/A
TGME49_297400	hypothetical protein	-1.31	PM - integral	#N/A
TGME49_247590	methyltransferase domain-containing protein	-1.31	mitochondrion - membranes	#N/A
TGME49_217700	AP2 domain transcription factor AP2XII-2	-1.308	#N/A	TGME49_217700
TGME49_293460	ATP-dependent DNA ligase domain-containing protein	-1.307	#N/A	#N/A
TGME49_224210	hypothetical protein	-1.307	nucleus - chromatin	#N/A
TGME49_310450	myosin heavy chain, putative	-1.306	dense granules	TGME49_310450
TGME49_260820	IMC sub-compartment protein ISP1	-1.304	apical 1	TGME49_260820
TGME49_201780	microneme protein MIC2	-1.297	micronemes	#N/A
TGME49_293360	hypothetical protein	-1.296	IMC	#N/A
TGME49_315350	SNF7 family protein	-1.292	#N/A	#N/A
TGME49_250690	zinc finger (CCCH type) motif-containing protein	-1.292	nucleus - chromatin	TGME49_250690
TGME49_289600	heat shock protein HSP29	-1.291	cytosol	#N/A
TGME49_202760	hypothetical protein	-1.284	nucleus - non-chromatin	#N/A
TGME49_240090	rhoptry kinase family protein ROP34, putative	-1.282	dense granules	#N/A
TGME49_218910	hypothetical protein	-1.281	#N/A	#N/A
TGME49_273780	SWI2/SNF2-containing protein	-1.281	#N/A	#N/A
TGME49_252420	histone arginine methyltransferase PRMT3	-1.276	cytosol	#N/A
TGME49_301480	hypothetical protein	-1.274	dense granules	#N/A
TGME49_242570	hypothetical protein	-1.273	PM - integral	TGME49_242570
TGME49_306720	hypothetical protein	-1.273	#N/A	#N/A
TGME49_263800	hypothetical protein	-1.27	nucleus - chromatin	#N/A
TGME49_261955	hypothetical protein	-1.269	#N/A	TGME49_261955
TGME49_229290	kelch repeat-containing protein	-1.267	cytosol	#N/A
TGME49_201630	protein phosphatase 2C domain-containing protein	-1.267	rhoptries 1	TGME49_201630
TGME49_313510	hypothetical protein	-1.266	#N/A	#N/A
TGME49_321490	SAG-related sequence SRS12A	-1.265	#N/A	#N/A
TGME49_293240	triacylglycerol lipase	-1.263	#N/A	#N/A
TGME49_263660	hypothetical protein	-1.262	PM - integral	#N/A
TGME49_273380	ion channel protein	-1.261	#N/A	#N/A
TGME49_220510	hypothetical protein	-1.258	apical 1	#N/A
TGME49_301355	hypothetical protein	-1.256	#N/A	#N/A
TGME49_219320	acid phosphatase GAP50	-1.255	IMC	#N/A
TGME49_310830	enoyl-CoA hydratase/isomerase family protein	-1.255	#N/A	#N/A
TGME49_295380	hypothetical protein	-1.25	mitochondrion - soluble	#N/A
TGME49_311310	protein phosphatase 2B catalytic subunit, calcineurin family phosphatse superfamily protein	-1.248	cytosol	#N/A
TGME49_220940	ribosomal RNA methyltransferase (FtsJ) family protein	-1.245	#N/A	#N/A
TGME49_244060	ankyrin repeat-containing protein	-1.243	#N/A	#N/A
TGME49_254300	hypothetical protein	-1.243	40S ribosome	#N/A
TGME49_313495	hypothetical protein	-1.238	apicoplast	#N/A
TGME49_313640	hypothetical protein	-1.231	apicoplast	TGME49_313640
TGME49_272520	TSC4	-1.231	IMC	#N/A
TGME49_271110	hypothetical protein	-1.228	#N/A	#N/A
TGME49_314480	hypothetical protein	-1.227	nucleus - non-chromatin	#N/A
TGME49_266080	hypothetical protein	-1.225	apical 1	#N/A
TGME49_260440	nuclear factor NF3	-1.222	cytosol	#N/A
TGME49_300980	hypothetical protein	-1.221	#N/A	#N/A
TGME49_233760	hypothetical protein	-1.22	Golgi	#N/A
TGME49_201180	hypothetical protein	-1.219	dense granules	#N/A
TGME49_223668	LYAR-type C2HC zinc finger protein	-1.219	#N/A	#N/A
TGME49_247740	hypothetical protein	-1.217	#N/A	#N/A
TGME49_219270	multi-pass transmembrane protein	-1.217	IMC	#N/A
TGME49_260340	DNL zinc finger protein	-1.216	#N/A	#N/A
TGME49_254830	hypothetical protein	-1.216	#N/A	#N/A
TGME49_289150	hypothetical protein	-1.215	ER 1	TGME49_289150
TGME49_202500	GAPM1a	-1.211	#N/A	#N/A
TGME49_295100	hypothetical protein	-1.21	#N/A	#N/A
TGME49_210260	NAD-dependent glycerol-3-phosphate dehydrogenase	-1.21	#N/A	#N/A
TGME49_267450	alpha-tubulin suppressor protein	-1.209	micronemes	#N/A
TGME49_220370	hypothetical protein	-1.209	#N/A	#N/A
TGME49_270200	hypothetical protein	-1.208	rhoptries 2	#N/A
TGME49_267620	multi-pass transmembrane protein - ISC6	-1.207	IMC	TGME49_267620
TGME49_314000	peptide methionine sulfoxide reductase msrB, putative	-1.205	nucleus - chromatin	#N/A
TGME49_203490	GNL3L/Grn1 GTPase	-1.204	nucleus - non-chromatin	#N/A
TGME49_210412	hypothetical protein	-1.196	#N/A	#N/A
TGME49_231210	sarcalumenin/eps15 family protein	-1.195	nucleus - chromatin	#N/A
TGME49_227390	hypothetical protein	-1.192	cytosol	#N/A
TGME49_254730	POPLD (NUC188) domain-containing protein	-1.192	#N/A	#N/A
TGME49_230710	cell division protein CDC48	-1.187	#N/A	#N/A
TGME49_293190	endonuclease/exonuclease/phosphatase family protein - IMC cap (Barylyuk et al.)	-1.177	apical 1	#N/A
TGME49_310790	hypothetical protein	-1.176	ER 2	#N/A
TGME49_225125	pre-rRNA processing protein	-1.176	nucleolus	#N/A
TGME49_233540	transporter, major facilitator family protein	-1.176	PM - integral	#N/A
TGME49_202980	hypothetical protein	-1.175	nucleolus	#N/A
TGME49_261440	ARM repeats containing protein	-1.174	rhoptries 2	#N/A
TGME49_203750	hypothetical protein	-1.174	cytosol	#N/A
TGME49_321640	cell division protein CDC48AP	-1.173	apicoplast	TGME49_321640
TGME49_239730	MORN repeat-containing protein	-1.168	#N/A	#N/A
TGME49_275640	hypothetical protein	-1.167	#N/A	#N/A
TGME49_318120	hypothetical protein	-1.166	#N/A	#N/A
TGME49_289940	uroporphyrinogen decarboxylase	-1.166	apicoplast	#N/A
TGME49_288530	NOL1/NOP2/sun family protein	-1.164	nucleus - non-chromatin	#N/A
TGME49_225745	hypothetical protein	-1.161	#N/A	#N/A
TGME49_203760	hypothetical protein	-1.159	nucleus - non-chromatin	#N/A
TGME49_210400	hypothetical protein	-1.158	#N/A	#N/A
TGME49_201785	hypothetical protein	-1.158	#N/A	#N/A
TGME49_226940	ubiquitin carboxyl-terminal hydrolase	-1.156	#N/A	#N/A
TGME49_257680	myosin light chain MLC1	-1.154	IMC	#N/A
TGME49_270960	hypothetical protein	-1.151	cytosol	#N/A
TGME49_269060	hypothetical protein	-1.149	#N/A	#N/A
TGME49_271970	glideosome-associated protein with multiple-membrane spans GAPM3	-1.148	IMC	TGME49_271970
TGME49_294430	hypothetical protein	-1.145	nucleus - chromatin	#N/A
TGME49_216210	hypothetical protein	-1.144	nucleus - non-chromatin	#N/A
TGME49_297725	hypothetical protein	-1.144	#N/A	#N/A
TGME49_218358	zinc knuckle domain-containing protein	-1.144	nucleus - non-chromatin	#N/A
TGME49_222192	hypothetical protein	-1.143	#N/A	#N/A
TGME49_210810	hypothetical protein	-1.141	nucleus - chromatin	#N/A
TGME49_246450	hypothetical protein	-1.14	micronemes	#N/A
TGME49_267610	hypothetical protein	-1.14	#N/A	#N/A
TGME49_227350	hypothetical protein	-1.14	endomembrane vesicles	#N/A
TGME49_316290	hypothetical protein	-1.132	#N/A	#N/A
TGME49_216080	apical complex lysine methyltransferase	-1.131	cytosol	#N/A
TGME49_291050	histone kinase SNF1, putative	-1.129	#N/A	TGME49_291050
TGME49_290920	oxidoreductase, 2OG-Fe(II) oxygenase family protein	-1.127	nucleus - chromatin	#N/A
TGME49_271260	hypothetical protein	-1.126	#N/A	TGME49_271260
TGME49_269438	hypothetical protein	-1.125	#N/A	TGME49_269438
TGME49_283890	histone lysine demethylase JMJD6b	-1.123	#N/A	#N/A
TGME49_227780	hypothetical protein	-1.122	nucleus - chromatin	#N/A
TGME49_266400	hypothetical protein	-1.121	nucleus - non-chromatin	#N/A
TGME49_244880	DNA-directed RNA polymerase I RPA1	-1.118	nucleus - non-chromatin	#N/A
TGME49_318620	RNA-directed RNA polymerase	-1.117	nucleus - non-chromatin	#N/A
TGME49_257685	hypothetical protein	-1.116	#N/A	#N/A
TGME49_271460	protein c14orf29, putative	-1.116	nucleus - chromatin	#N/A
TGME49_309890	hypothetical protein	-1.114	#N/A	#N/A
TGME49_297120	hypothetical protein	-1.113	#N/A	TGME49_297120
TGME49_214410	hypothetical protein	-1.111	dense granules	#N/A
TGME49_263220	rhoptry kinase family protein ROP21	-1.11	nucleus - chromatin	#N/A
TGME49_254810	hypothetical protein	-1.105	mitochondrion - soluble	#N/A
TGME49_225020	hypothetical protein	-1.105	apical 1	#N/A
TGME49_294440	NOL1/NOP2/sun family protein	-1.1	cytosol	#N/A
TGME49_247670	ribulose-phosphate 3 epimerase family protein	-1.096	cytosol	#N/A
TGME49_316610	hypothetical protein	-1.094	#N/A	#N/A
TGME49_228150	hypothetical protein	-1.094	nucleus - chromatin	#N/A
TGME49_273840	brix domain-containing protein	-1.092	nucleus - non-chromatin	#N/A
TGME49_312980	hypothetical protein	-1.089	#N/A	#N/A
TGME49_204540	DUF367 domain-containing protein	-1.085	#N/A	#N/A
TGME49_306710	hypothetical protein	-1.083	#N/A	#N/A
TGME49_248440	hypothetical protein	-1.08	#N/A	#N/A
TGME49_222935	hypothetical protein	-1.079	#N/A	#N/A
TGME49_285140	hypothetical protein	-1.079	#N/A	#N/A
TGME49_289510	hypothetical protein	-1.075	cytosol	#N/A
TGME49_227400	hypothetical protein	-1.075	#N/A	#N/A
TGME49_245640	hypothetical protein	-1.072	apical 1	#N/A
TGME49_264260	hypothetical protein	-1.072	#N/A	#N/A
TGME49_313330	rhoptry kinase family protein ROP27	-1.072	#N/A	#N/A
TGME49_214400	hypothetical protein	-1.071	#N/A	#N/A
TGME49_237280	TLD protein	-1.071	nucleus - chromatin	#N/A
TGME49_264050	ubiquitin-conjugating enzyme subfamily protein	-1.07	cytosol	#N/A
TGME49_239790	BRCA1 C Terminus (BRCT) domain-containing protein	-1.065	nucleus - non-chromatin	#N/A
TGME49_273885	hypothetical protein	-1.065	mitochondrion - soluble	TGME49_273885
TGME49_287270	hypothetical protein	-1.064	apicoplast	#N/A
TGME49_214210	rRNA pseudouridine synthase	-1.062	cytosol	#N/A
TGME49_297910	hypothetical protein	-1.06	#N/A	#N/A
TGME49_204325	hypothetical protein	-1.06	#N/A	#N/A
TGME49_311450	zinc finger, c2h2 type domain-containing protein	-1.06	#N/A	#N/A
TGME49_266300	hypothetical protein	-1.058	#N/A	#N/A
TGME49_209860	SRP40, C-terminal domain-containing protein	-1.058	#N/A	#N/A
TGME49_218500	hypothetical protein	-1.056	#N/A	#N/A
TGME49_227140	hypothetical protein	-1.051	mitochondrion - soluble	#N/A
TGME49_271610	pyrroline-5-carboxylate reductase	-1.051	nucleus - chromatin	#N/A
TGME49_228490	hypothetical protein	-1.049	cytosol	#N/A
TGME49_220175	hypothetical protein	-1.049	#N/A	#N/A
TGME49_219200	DEAD/DEAH box RNA helicase family protein	-1.046	nucleus - non-chromatin	#N/A
TGME49_295320	embryo sac development arrest EDA7, putative	-1.045	nucleus - non-chromatin	#N/A
TGME49_223725	hypothetical protein	-1.044	#N/A	#N/A
TGME49_235470	myosin A	-1.041	IMC	#N/A
TGME49_249460	WD domain, G-beta repeat-containing protein	-1.041	#N/A	#N/A
TGME49_268560	XPG N-terminal domain-containing protein	-1.041	#N/A	#N/A
TGME49_277685	hypothetical protein	-1.039	#N/A	#N/A
TGME49_258700	transporter, major facilitator family protein	-1.039	#N/A	TGME49_258700
TGME49_278205	hypothetical protein	-1.038	#N/A	#N/A
TGME49_312300	Sec7 domain-containing protein	-1.036	#N/A	#N/A
TGME49_200130	Toxoplasma gondii family C protein	-1.035	#N/A	#N/A
TGME49_319600	alpha-tubulin N-acetyltransferase, putative	-1.033	#N/A	#N/A
TGME49_275610	protein kinase, other	-1.033	#N/A	#N/A
TGME49_306700	hypothetical protein	-1.032	#N/A	#N/A
TGME49_273640	hypothetical protein	-1.028	mitochondrion - membranes	#N/A
TGME49_310310	WD domain, G-beta repeat-containing protein	-1.027	cytosol	#N/A
TGME49_236580	Prp31-15.5k-U4 Snrna Complex family protein	-1.024	cytosol	#N/A
TGME49_255260	apical membrane antigen AMA1	-1.023	micronemes	#N/A
TGME49_263270	glycerophosphodiester phosphodiesterase family protein	-1.022	endomembrane vesicles	#N/A
TGME49_218270	hypothetical protein	-1.022	rhoptries 2	TGME49_218270
TGME49_239800	TSC2	-1.022	IMC	TGME49_239800
TGME49_244050	hypothetical protein	-1.021	apicoplast	#N/A
TGME49_221540	hypothetical protein	-1.021	#N/A	#N/A
TGME49_232030	IMC21	-1.017	IMC	TGME49_232030
TGME49_304730	Mob1/phocein family protein	-1.015	#N/A	#N/A
TGME49_310530	SNF2 family N-terminal domain-containing protein	-1.015	#N/A	#N/A
TGME49_243240	WD domain, G-beta repeat-containing protein	-1.013	#N/A	#N/A
TGME49_315123	hypothetical protein	-1.012	#N/A	#N/A
TGME49_211400	DEAD/DEAH box helicase domain-containing protein	-1.011	#N/A	#N/A
TGME49_217470	hypothetical protein	-1.01	#N/A	#N/A
TGME49_271240	hypothetical protein	-1.01	#N/A	#N/A
TGME49_230570	transporter, major facilitator family protein	-1.01	Golgi	#N/A
TGME49_318640	hypothetical protein	-1.006	#N/A	#N/A
TGME49_229720	hypothetical protein	-1.003	#N/A	#N/A
TGME49_207930	phosphatidylethanolamine-binding protein	-1.003	dense granules	#N/A
TGME49_264752	HEAT repeat-containing protein	-1.002	nucleus - chromatin	#N/A
TGME49_212110	histone lysine demethylase JMJD5	-1.002	#N/A	#N/A
TGME49_263215	hypothetical protein	-1.002	#N/A	#N/A
TGME49_258780	OTU family cysteine protease	-1	PM - peripheral 2	#N/A
TGME49_457990	28S ribosomal RNA	1.734	#N/A	#N/A
TGME49_289230	50S ribosomal protein L12, putative	1.218	apicoplast	#N/A
TGME49_226790	ABC transporter, ATP-binding domain-containing protein	1.224	#N/A	#N/A
TGME49_273740	acetyl-CoA acyltransferase B, putative	1.966	#N/A	#N/A
TGME49_230060	acetyltransferase, GNAT family protein	1.179	nucleus - chromatin	#N/A
TGME49_251550	acyl-coa-binding protein	1.074	cytosol	TGME49_251550
TGME49_269780	ADP-ribosylation factor, putative	1.012	#N/A	#N/A
TGME49_290860	amino acid transporter, putative	1.185	#N/A	TGME49_290860
TGME49_267460	AP2 domain transcription factor AP2IX-1	1.086	#N/A	#N/A
TGME49_289710	AP2 domain transcription factor AP2IX-5	1.897	#N/A	TGME49_289710
TGME49_244510	AP2 domain transcription factor AP2VI-3	1.385	#N/A	#N/A
TGME49_215150	AP2 domain transcription factor AP2X-9	1.011	nucleus - chromatin	TGME49_215150
TGME49_318560	ATPase/histidine kinase/DNA gyrase B/HSP90 domain-containing protein	1.458	mitochondrion - soluble	#N/A
TGME49_260370	AtPH1 family protein	1.6	cytosol	#N/A
TGME49_232250	catalase	1.018	cytosol	#N/A
TGME49_299110	cleft lip and palate transmembrane protein 1 (clptm1) protein	1.168	ER 1	#N/A
TGME49_273370	coatomer gamma 2-subunit protein, putative	1.171	cytosol	#N/A
TGME49_243910	Cof family hydrolase subfamily protein	1.925	cytosol	#N/A
TGME49_290730	CS domain-containing protein	1.136	ER 2	#N/A
TGME49_311300	cyclic nucleotide-binding domain-containing protein	1.345	#N/A	#N/A
TGME49_223120	cyclin-dependent kinase regulatory subunit protein	1.349	#N/A	#N/A
TGME49_254720	dense granule protein GRA8	1.028	dense granules	#N/A
TGME49_318750	deoxyribose-phosphate aldolase	1.443	cytosol	#N/A
TGME49_259830	diacylglycerol kinase catalytic domain-containing protein	1.003	dense granules	#N/A
TGME49_318600	DNA /pantothenate metabolism flavoprotein	1.491	#N/A	#N/A
TGME49_208580	DNA ligase 1, putative	1.089	#N/A	#N/A
TGME49_271750	EF hand domain-containing protein	1.31	#N/A	TGME49_271750
TGME49_276910	endoplasmic reticulum lumen protein retaining receptor (ERD2) family protein	1.675	Golgi	#N/A
TGME49_300380	endoplasmic reticulum oxidoreductin, putative	1.056	ER 1	#N/A
TGME49_214760	erythronate-4-phosphate dehydrogenase domain-containing protein	1.207	cytosol	#N/A
TGME49_242380	fatty acid elongase	1.367	ER 1	TGME49_242380
TGME49_260220	folate/biopterin transporter subfamily protein	1.162	Golgi	#N/A
TGME49_206430	formin FRM1	1.249	#N/A	#N/A
TGME49_243350	gamma-glutamyl hydrolase	1.106	endomembrane vesicles	#N/A
TGME49_320690	gamma-soluble NSF attachment protein, putative	1.064	nucleus - chromatin	#N/A
TGME49_253930	GCC2 and GCC3 domain-containing protein	1.015	#N/A	#N/A
TGME49_278878	GDA1/CD39 (nucleoside phosphatase) family protein	1.024	#N/A	TGME49_278878
TGME49_278882	GDA1/CD39 (nucleoside phosphatase) family protein	1.352	#N/A	#N/A
TGME49_212170	GIY-YIG catalytic domain-containing protein	1.641	#N/A	#N/A
TGME49_231350	glucosamine-fructose-6-phosphate aminotransferase	1.993	mitochondrion - soluble	#N/A
TGME49_294200	glucose-6-phosphate 1-dehydrogenase	1.633	dense granules	#N/A
TGME49_310400	glycosyl transferase family 8 protein	2.057	#N/A	#N/A
TGME49_226100	haloacid dehalogenase family hydrolase domain-containing protein	1.054	#N/A	#N/A
TGME49_225410	histone H3 centromeric CENH3	1.159	nucleus - chromatin	#N/A
TGME49_284160	histone lysine methyltransferase, SET, putative	1.514	#N/A	#N/A
TGME49_275400	hypothetical protein	1.001	#N/A	#N/A
TGME49_253350	hypothetical protein	1.689	apicoplast	#N/A
TGME49_225440	hypothetical protein	1.013	#N/A	#N/A
TGME49_224890	hypothetical protein	1.044	cytosol	#N/A
TGME49_265060	hypothetical protein	1.015	#N/A	#N/A
TGME49_321430	hypothetical protein	1.016	#N/A	#N/A
TGME49_223070	hypothetical protein	1.141	cytosol	#N/A
TGME49_219570	hypothetical protein	1.022	#N/A	#N/A
TGME49_320750	hypothetical protein	1.148	cytosol	#N/A
TGME49_238410	hypothetical protein	1.025	#N/A	#N/A
TGME49_272680	hypothetical protein	1.032	#N/A	#N/A
TGME49_221470	hypothetical protein	1.431	cytosol	#N/A
TGME49_281575	hypothetical protein	1.035	#N/A	#N/A
TGME49_230650	hypothetical protein	1.036	#N/A	#N/A
TGME49_313710	hypothetical protein	1.036	#N/A	#N/A
TGME49_314370	hypothetical protein	1.04	#N/A	TGME49_314370
TGME49_204045	hypothetical protein	1.043	#N/A	#N/A
TGME49_269020	hypothetical protein	1.046	#N/A	TGME49_269020
TGME49_289790	hypothetical protein	1.047	#N/A	TGME49_289790
TGME49_234430	hypothetical protein	1.05	#N/A	TGME49_234430
TGME49_268790	hypothetical protein	1.514	dense granules	#N/A
TGME49_215347	hypothetical protein	1.053	#N/A	#N/A
TGME49_283810	hypothetical protein	1.053	#N/A	#N/A
TGME49_269015	hypothetical protein	1.055	#N/A	#N/A
TGME49_277230	hypothetical protein	1.597	dense granules	#N/A
TGME49_220640	hypothetical protein	1.058	#N/A	#N/A
TGME49_289640	hypothetical protein	1.059	#N/A	#N/A
TGME49_273400	hypothetical protein	1.616	dense granules	#N/A
TGME49_262930	hypothetical protein	1.007	ER 1	#N/A
TGME49_224960	hypothetical protein	1.01	ER 1	#N/A
TGME49_318550	hypothetical protein	1.016	ER 1	#N/A
TGME49_268610	hypothetical protein	1.078	#N/A	#N/A
TGME49_243390	hypothetical protein	1.017	ER 1	#N/A
TGME49_280400	hypothetical protein	1.021	ER 1	#N/A
TGME49_289340	hypothetical protein	1.089	#N/A	TGME49_289340
TGME49_249880	hypothetical protein	1.094	#N/A	#N/A
TGME49_271335	hypothetical protein	1.095	#N/A	#N/A
TGME49_229190	hypothetical protein	1.098	#N/A	#N/A
TGME49_242650	hypothetical protein	1.1	#N/A	#N/A
TGME49_209070	hypothetical protein	1.107	#N/A	#N/A
TGME49_249280	hypothetical protein	1.107	#N/A	#N/A
TGME49_267730	hypothetical protein	1.078	ER 1	#N/A
TGME49_268350	hypothetical protein	1.111	#N/A	#N/A
TGME49_254635	hypothetical protein	1.114	#N/A	#N/A
TGME49_240950	hypothetical protein	1.115	#N/A	#N/A
TGME49_319695	hypothetical protein	1.115	#N/A	#N/A
TGME49_277820	hypothetical protein	1.18	ER 1	#N/A
TGME49_254270	hypothetical protein	1.281	ER 1	#N/A
TGME49_241165	hypothetical protein	1.126	#N/A	#N/A
TGME49_269775	hypothetical protein	1.13	#N/A	#N/A
TGME49_209930	hypothetical protein	1.136	#N/A	#N/A
TGME49_258826	hypothetical protein	1.297	ER 1	#N/A
TGME49_261790	hypothetical protein	1.137	#N/A	#N/A
TGME49_271174	hypothetical protein	1.138	#N/A	#N/A
TGME49_229200	hypothetical protein	1.139	#N/A	#N/A
TGME49_258730	hypothetical protein	1.574	ER 1	#N/A
TGME49_265170	hypothetical protein	1.613	ER 1	#N/A
TGME49_251530	hypothetical protein	1.147	#N/A	#N/A
TGME49_257780	hypothetical protein	1.692	ER 1	#N/A
TGME49_205030	hypothetical protein	1.025	Golgi	#N/A
TGME49_251790	hypothetical protein	1.162	#N/A	#N/A
TGME49_220430	hypothetical protein	1.031	Golgi	#N/A
TGME49_200440	hypothetical protein	1.037	Golgi	#N/A
TGME49_257700	hypothetical protein	1.167	#N/A	#N/A
TGME49_206340	hypothetical protein	1.085	Golgi	#N/A
TGME49_247950	hypothetical protein	1.175	#N/A	#N/A
TGME49_288560	hypothetical protein	1.176	#N/A	TGME49_288560
TGME49_255270	hypothetical protein	1.087	Golgi	#N/A
TGME49_234530	hypothetical protein	1.123	Golgi	#N/A
TGME49_227015	hypothetical protein	1.18	#N/A	#N/A
TGME49_232500	hypothetical protein	1.184	#N/A	#N/A
TGME49_254640	hypothetical protein	1.189	#N/A	#N/A
TGME49_206630	hypothetical protein	1.166	Golgi	#N/A
TGME49_291010	hypothetical protein	1.198	#N/A	#N/A
TGME49_251520	hypothetical protein	1.2	#N/A	#N/A
TGME49_315820	hypothetical protein	1.288	Golgi	#N/A
TGME49_282130	hypothetical protein	1.419	Golgi	#N/A
TGME49_222870	hypothetical protein	1.232	#N/A	#N/A
TGME49_299120	hypothetical protein	1.244	#N/A	#N/A
TGME49_318290	hypothetical protein	1.252	mitochondrion - soluble	#N/A
TGME49_277220	hypothetical protein	1.26	#N/A	#N/A
TGME49_227335	hypothetical protein	1.266	#N/A	#N/A
TGME49_260490	hypothetical protein	1.278	#N/A	#N/A
TGME49_213820	hypothetical protein	1.281	#N/A	#N/A
TGME49_300010	hypothetical protein	1.016	nucleus - chromatin	#N/A
TGME49_230220	hypothetical protein	1.028	nucleus - chromatin	#N/A
TGME49_306550	hypothetical protein	1.285	#N/A	#N/A
TGME49_270050	hypothetical protein	1.035	nucleus - chromatin	#N/A
TGME49_211340	hypothetical protein	1.039	nucleus - chromatin	#N/A
TGME49_242850	hypothetical protein	1.305	#N/A	#N/A
TGME49_227930	hypothetical protein	1.31	#N/A	TGME49_227930
TGME49_225230	hypothetical protein	1.118	nucleus - chromatin	#N/A
TGME49_227330	hypothetical protein	1.318	#N/A	#N/A
TGME49_309100	hypothetical protein	1.352	#N/A	#N/A
TGME49_268010	hypothetical protein	1.356	#N/A	#N/A
TGME49_247570	hypothetical protein	1.362	#N/A	#N/A
TGME49_267855	hypothetical protein	1.363	#N/A	TGME49_267855
TGME49_227080	hypothetical protein	1.372	#N/A	#N/A
TGME49_207950	hypothetical protein	1.377	#N/A	#N/A
TGME49_278580	hypothetical protein	1.379	#N/A	#N/A
TGME49_261730	hypothetical protein	1.381	#N/A	#N/A
TGME49_203590	hypothetical protein	1.389	#N/A	#N/A
TGME49_249890	hypothetical protein	1.39	#N/A	TGME49_249890
TGME49_209095	hypothetical protein	1.412	#N/A	#N/A
TGME49_241310	hypothetical protein	1.413	#N/A	#N/A
TGME49_224150	hypothetical protein	1.204	nucleus - chromatin	#N/A
TGME49_250000	hypothetical protein	1.439	#N/A	#N/A
TGME49_281570	hypothetical protein	1.465	nucleus - chromatin	#N/A
TGME49_319320	hypothetical protein	1.455	#N/A	#N/A
TGME49_301250	hypothetical protein	1.547	nucleus - chromatin	#N/A
TGME49_288550	hypothetical protein	1.611	nucleus - chromatin	#N/A
TGME49_309870	hypothetical protein	2.471	nucleus - chromatin	#N/A
TGME49_209705	hypothetical protein	1.493	#N/A	#N/A
TGME49_241300	hypothetical protein	1.503	#N/A	#N/A
TGME49_215550	hypothetical protein	1.51	#N/A	TGME49_215550
TGME49_255860	hypothetical protein	1.539	#N/A	#N/A
TGME49_265040	hypothetical protein	1.154	PM - integral	#N/A
TGME49_269260	hypothetical protein	1.193	PM - integral	#N/A
TGME49_293790	hypothetical protein	1.57	#N/A	#N/A
TGME49_253540	hypothetical protein	1.603	#N/A	#N/A
TGME49_265160	hypothetical protein	1.611	#N/A	#N/A
TGME49_225150	hypothetical protein	1.014	rhoptries 1	TGME49_225150
TGME49_242820	hypothetical protein	1.034	rhoptries 1	#N/A
TGME49_277560	hypothetical protein	1.621	#N/A	TGME49_277560
TGME49_210370	hypothetical protein	1.036	rhoptries 1	#N/A
TGME49_207400	hypothetical protein	1.657	#N/A	#N/A
TGME49_259700	hypothetical protein	1.269	rhoptries 1	#N/A
TGME49_273860	hypothetical protein	1.273	rhoptries 1	#N/A
TGME49_264110	hypothetical protein	1.713	#N/A	#N/A
TGME49_215185	hypothetical protein	1.717	#N/A	#N/A
TGME49_261740	hypothetical protein	1.418	rhoptries 1	TGME49_261740
TGME49_202375	hypothetical protein	1.727	#N/A	#N/A
TGME49_211675	hypothetical protein	1.738	#N/A	#N/A
TGME49_297350	hypothetical protein	1.756	#N/A	#N/A
TGME49_232475	hypothetical protein	1.771	#N/A	#N/A
TGME49_265320	hypothetical protein	1.805	#N/A	#N/A
TGME49_207470	hypothetical protein	1.808	#N/A	#N/A
TGME49_290000	hypothetical protein	1.813	#N/A	#N/A
TGME49_278620	hypothetical protein	1.82	#N/A	#N/A
TGME49_310177	hypothetical protein	1.874	#N/A	#N/A
TGME49_247520	hypothetical protein	1.725	rhoptries 1	TGME49_247520
TGME49_245980	hypothetical protein	1.967	#N/A	#N/A
TGME49_203790	hypothetical protein	2.035	rhoptries 1	#N/A
TGME49_264150	hypothetical protein	2.151	#N/A	#N/A
TGME49_225400	hypothetical protein	2.197	#N/A	#N/A
TGME49_260375	hypothetical protein	2.198	#N/A	#N/A
TGME49_213700	hypothetical protein	2.2	#N/A	#N/A
TGME49_247960	hypothetical protein	1.118	rhoptries 2	TGME49_247960
TGME49_269640	hypothetical protein	2.28	#N/A	#N/A
TGME49_229220	hypothetical protein	2.321	#N/A	#N/A
TGME49_305250	hypothetical protein	1.141	rhoptries 2	TGME49_305250
TGME49_222420	hypothetical protein	2.46	#N/A	#N/A
TGME49_253300	hypothetical protein	2.568	#N/A	#N/A
TGME49_200340	hypothetical protein	2.741	#N/A	#N/A
TGME49_311730	hypothetical protein	2.763	#N/A	#N/A
TGME49_262970	hypothetical protein	2.846	#N/A	#N/A
TGME49_207403	hypothetical protein	3.475	#N/A	#N/A
TGME49_210820	hypothetical protein	1.499	rhoptries 2	#N/A
TGME49_207210	hypothetical protein	4.194	#N/A	#N/A
TGME49_200320	hypoxanthine-xanthine-guanine phosphoribosyl transferase HXGPRT	1.163	#N/A	TGME49_200320
TGME49_252850	initiation factor, subunit 2 family protein	1.089	cytosol	#N/A
TGME49_287230	inorganic anion transporter, sulfate permease (SulP) family protein	1.123	Golgi	TGME49_287230
TGME49_238995	ion channel protein	1.016	#N/A	#N/A
TGME49_264940	kelch repeat-containing protein	1.584	#N/A	#N/A
TGME49_311650	leucine rich repeat-containing protein	1.291	#N/A	#N/A
TGME49_269270	leucine rich repeat-containing protein	1.558	#N/A	#N/A
TGME49_315130	L-isoaspartyl protein carboxyl methyltransferase family protein	1.283	nucleus - chromatin	#N/A
TGME49_283710	longevity-assurance protein (LAG1) domain-containing protein	1.195	ER 1	#N/A
TGME49_270240	MAG1	1.45	dense granules	TGME49_270240
TGME49_242020	mannosyl-oligosaccharide glucosidase	1.051	ER 1	#N/A
TGME49_222920	mbp-1 interacting protein-2a family protein	1.313	nucleus - chromatin	#N/A
TGME49_319550	membrane protein C17G8.08c, putative	1.099	ER 1	#N/A
TGME49_200250	microneme protein MIC17A	1.262	micronemes	#N/A
TGME49_200240	microneme protein MIC17B	1.456	micronemes	#N/A
TGME49_209830	myosin heavy chain, putative	1.703	#N/A	#N/A
TGME49_294390	myosin light chain MLC4, putative	1.212	#N/A	#N/A
TGME49_258110	N-acetylglucosaminylphosphatidylinositol deacetylase	1.046	ER 1	#N/A
TGME49_246080	NAD dependent epimerase/dehydratase family protein	1.009	cytosol	#N/A
TGME49_301210	NAD(P) transhydrogenase subunit beta, putative	1.176	Golgi	#N/A
TGME49_248677	nucleic acid binding protein, putative	1.524	#N/A	#N/A
TGME49_295640	peptidase family M13 protein	1.887	#N/A	#N/A
TGME49_318275	peptidyl-prolyl cis-trans isomerase, FKBP-type domain-containing protein	1.742	apicoplast	#N/A
TGME49_204130	perforin-like protein PLP1	1.318	micronemes	#N/A
TGME49_243720	peroxisomal biogenesis factor PEX11	1.235	#N/A	#N/A
TGME49_260140	phosphomannose isomerase type I protein	1.528	cytosol	#N/A
TGME49_247460	proliferating cell nuclear antigen PCNA1	1.183	cytosol	#N/A
TGME49_320110	proliferating cell nuclear antigen PCNA2	1.146	cytosol	#N/A
TGME49_209090	proteasome maturation factor ump1 protein	1.334	#N/A	#N/A
TGME49_234950	protein kinase (incomplete catalytic triad)	1.125	dense granules	#N/A
TGME49_278510	protein phosphatase 2C domain-containing protein	1.239	rhoptries 1	#N/A
TGME49_201520	protein phosphatase 2C domain-containing protein	1.609	rhoptries 1	#N/A
TGME49_282055	protein phosphatase PP2C-hn	1.54	rhoptries 1	TGME49_282055
TGME49_226010	pterin-4-alpha-carbinolamine dehydratase	1.208	#N/A	#N/A
TGME49_316270	Rab geranylgeranyl transferase type II beta subunit, putative	1.018	#N/A	#N/A
TGME49_222040	Ran-interacting Mog1 protein	1.05	cytosol	#N/A
TGME49_209130	regulator of chromosome condensation (RCC1) repeat-containing protein	1.399	#N/A	#N/A
TGME49_200290	rhomboid protease ROM1	1.252	#N/A	#N/A
TGME49_239600	rhoptry kinase family protein ROP23 (incomplete catalytic triad)	2.16	#N/A	#N/A
TGME49_211260	rhoptry kinase family protein ROP26 (incomplete catalytic triad)	1.072	rhoptries 1	#N/A
TGME49_227010	rhoptry kinase family protein ROP30	1.557	#N/A	#N/A
TGME49_258800	rhoptry kinase family protein ROP31	2.254	rhoptries 1	#N/A
TGME49_266100	rhoptry kinase family protein ROP41	1.27	#N/A	#N/A
TGME49_309590	rhoptry protein ROP1	1.219	rhoptries 1	#N/A
TGME49_243730	rhoptry protein ROP9	1.738	rhoptries 1	#N/A
TGME49_315210	rhoptry protein, putative	1.483	rhoptries 2	#N/A
TGME49_261670	ribonuclease H1/H2 small subunit protein	1.259	#N/A	#N/A
TGME49_257980	ribosome recycling factor protein	1.427	apicoplast	#N/A
TGME49_222370	SAG-related sequence SRS13	2.384	PM - peripheral 1	#N/A
TGME49_301160	SAG-related sequence SRS19C	1.632	PM - peripheral 1	#N/A
TGME49_301180	SAG-related sequence SRS19F	1.329	PM - peripheral 1	#N/A
TGME49_238440	SAG-related sequence SRS22A	3.847	PM - peripheral 1	#N/A
TGME49_273110	SAG-related sequence SRS30D	1.209	#N/A	#N/A
TGME49_207140	SAG-related sequence SRS49B	1.993	PM - peripheral 1	#N/A
TGME49_239890	SCP family extracellular subfamily protein	1.677	PM - peripheral 1	#N/A
TGME49_254710	serine esterase (DUF676) protein	1.54	nucleus - chromatin	#N/A
TGME49_234190	serine hydroxymethyltransferase 2, putative	1.227	cytosol	#N/A
TGME49_203700	SFT2 family protein	1.049	#N/A	#N/A
TGME49_295020	Sterol-sensing domain of SREBP cleavage-activation domain-containing protein	2.038	#N/A	#N/A
TGME49_209820	syntaxin protein	1.036	PM - integral	#N/A
TGME49_275350	TBC domain-containing protein	1.301	nucleus - chromatin	#N/A
TGME49_260150	tetratricopeptide repeat-containing protein	1.222	#N/A	#N/A
TGME49_224060	thioredoxin, putative	1.064	Golgi	#N/A
TGME49_266330	Toxoplasma gondii family A protein	2.729	#N/A	#N/A
TGME49_227580	transmembrane amino acid transporter protein	1.268	#N/A	#N/A
TGME49_313530	transmembrane protein 167, putative	1.486	#N/A	#N/A
TGME49_209080	transport protein particle (trapp) component, bet3 protein	1.109	nucleus - chromatin	#N/A
TGME49_235150	transporter, major facilitator family protein	1.012	PM - integral	#N/A
TGME49_268020	transporter, major facilitator family protein	1.736	#N/A	#N/A
TGME49_305120	transporter, solute:sodium symporter (SSS) family protein	1.118	ER 1	#N/A
TGME49_295310	tubulin binding cofactor A protein	1.071	nucleus - non-chromatin	#N/A
TGME49_207600	tubulin/FtsZ family, GTPase domain-containing protein	1.741	#N/A	#N/A
TGME49_228410	Tubulin-tyrosine ligase family protein	1.189	#N/A	#N/A
TGME49_316700	uridine kinase	1.262	#N/A	#N/A
TGME49_203720	vitamin k epoxide reductase family protein	1.095	#N/A	#N/A
TGME49_305560	Vps51/Vps67 protein	1.308	nucleus - chromatin	#N/A
TGME49_297230	Vps53 family, N-terminal protein	1.041	nucleus - chromatin	#N/A
TGME49_247790	VRR-NUC domain-containing protein	1.059	#N/A	#N/A
TGME49_278280	WD domain, G-beta repeat-containing protein	1.12	#N/A	#N/A
TGME49_221890	WD domain, G-beta repeat-containing protein	1.313	#N/A	#N/A
TGME49_255870	WD domain, G-beta repeat-containing protein	1.418	nucleus - chromatin	#N/A
TGME49_291900	Ydr279p family (RNase H2 complex component) protein	1.202	#N/A	#N/A
TGME49_224630	zinc finger (CCCH type) motif-containing protein	1.464	#N/A	#N/A
