# Supplementary material for: TgAP2IX-5 is a key transcriptional regulator of the asexual cell cycle division in Toxoplasma gondii
Source: Nat Commun. 2021 Jan 7;12:116. doi: 10.1038/s41467-020-20216-x (PMC7791101; doi:10.1038/s41467-020-20216-x)
Supplement: Supplementary file 6 — Supplementary Data 2 [file 41467_2020_20216_MOESM6_ESM.xlsx]

## Sheet: Supplementary Data 2
Gene accession number	Product Description	Localization Lopit	Presence in the RNA-seq dataset
TGME49_263090	14-3-3 protein	cytosol	#N/A
TGME49_280710	20S proteasome subunit beta 7, putative	20S proteasome	#N/A
TGME49_277500	26S proteasome regulatory subunit 7, putative	19S proteasome	#N/A
TGME49_272650	3'5'-cyclic nucleotide phosphodiesterase domain-containing protein	PM - integral	#N/A
TGME49_258690	5-aminolevulinic acid synthase domain-containing protein	#N/A	#N/A
TGME49_239020	ABC transporter transmembrane region domain-containing protein	PM - integral	#N/A
TGME49_305590	ABC transporter transmembrane region domain-containing protein	rhoptries 2	#N/A
TGME49_250820	AC2	apical 1	TGME49_250820
TGME49_225690	AC7	apical 1	TGME49_225690
TGME49_226730	aconitate hydratase ACN/IRP	mitochondrion - soluble	#N/A
TGME49_221410	actin-like protein ALP4	#N/A	#N/A
TGME49_263710	acyl-CoA:cholesterol acyltransferase alpha ACAT1-alpha	ER 1	#N/A
TGME49_251550	acyl-coa-binding protein	cytosol	TGME49_251550
TGME49_223910	acyltransferase domain-containing protein	ER 1	#N/A
TGME49_297640	acyltransferase domain-containing protein	#N/A	#N/A
TGME49_217050	ADA2-A transcriptional co-activator SAGA component	nucleus - chromatin	#N/A
TGME49_205550	AGC kinase	nucleus - chromatin	#N/A
TGME49_239530	alanine-glyoxylate aminotransferase	cytosol	#N/A
TGME49_246690	alpha amylase, catalytic domain-containing protein	nucleus - non-chromatin	#N/A
TGME49_250360	alpha/beta hydrolase fold domain-containing protein	#N/A	#N/A
TGME49_231640	alveolin domain containing intermediate filament IMC1	IMC	TGME49_231640
TGME49_230210	alveolin domain containing intermediate filament IMC10	IMC	TGME49_230210
TGME49_216000	alveolin domain containing intermediate filament IMC3	IMC	TGME49_216000
TGME49_231630	alveolin domain containing intermediate filament IMC4	IMC	TGME49_231630
TGME49_226220	alveolin domain containing intermediate filament IMC9	apical 1	#N/A
TGME49_290860	amino acid transporter, putative	#N/A	TGME49_290860
TGME49_300120	aminotransferase, class V superfamily protein	cytosol	#N/A
TGME49_310150	AMP-binding enzyme domain-containing protein	Golgi	#N/A
TGME49_297220	AMP-binding enzyme domain-containing protein	nucleus - chromatin	#N/A
TGME49_221910	AN1 family Zinc finger domain-containing protein	#N/A	#N/A
TGME49_216680	ankyrin repeat-containing protein	ER 1	#N/A
TGME49_261710	ankyrin repeat-containing protein	micronemes	#N/A
TGME49_255510	ankyrin repeat-containing protein	#N/A	#N/A
TGME49_312630	anonymous antigen-1, putative	cytosol	#N/A
TGME49_209140	anti-silencing protein, ASF1 family protein	cytosol	#N/A
TGME49_253380	AP2 domain transcription factor AP2III-2	nucleus - chromatin	TGME49_253380
TGME49_318470	AP2 domain transcription factor AP2IV-4	#N/A	TGME49_318470
TGME49_289710	AP2 domain transcription factor AP2IX-5	#N/A	TGME49_289710
TGME49_290630	AP2 domain transcription factor AP2IX-7	nucleus - chromatin	#N/A
TGME49_306620	AP2 domain transcription factor AP2IX-9	#N/A	#N/A
TGME49_205650	AP2 domain transcription factor AP2VIIa-3	#N/A	#N/A
TGME49_269010	AP2 domain transcription factor AP2VIII-7	nucleus - chromatin	#N/A
TGME49_214840	AP2 domain transcription factor AP2X-7	nucleus - chromatin	#N/A
TGME49_215150	AP2 domain transcription factor AP2X-9	nucleus - chromatin	TGME49_215150
TGME49_217700	AP2 domain transcription factor AP2XII-2	#N/A	TGME49_217700
TGME49_247700	AP2 domain transcription factor AP2XII-4	nucleus - chromatin	#N/A
TGME49_251740	AP2 domain transcription factor AP2XII-9	#N/A	TGME49_251740
TGME49_267070	aquaporin 2	#N/A	#N/A
TGME49_278750	AT hook motif domain-containing protein	nucleus - chromatin	#N/A
TGME49_249720	ATP synthase F0 subunit 9, putative	#N/A	#N/A
TGME49_293260	ATPase/histidine kinase/DNA gyrase B/HSP90 domain-containing protein	#N/A	#N/A
TGME49_236110	autophagy-related protein 3 atg3, putative	nucleus - chromatin	#N/A
TGME49_299190	B-box zinc finger domain-containing protein	#N/A	#N/A
TGME49_263000	Beige/BEACH domain-containing protein	nucleus - chromatin	#N/A
TGME49_221620	beta-tubulin, putative	tubulin cytoskeleton	#N/A
TGME49_249180	bifunctional dihydrofolate reductase-thymidylate synthase	nucleus - non-chromatin	#N/A
TGME49_221170	CAAX metallo endopeptidase	mitochondrion - soluble	#N/A
TGME49_218770	carrier superfamily protein	mitochondrion - membranes	#N/A
TGME49_249670	cathepsin B	endomembrane vesicles	#N/A
TGME49_276130	cathepsin CPC2	rhoptries 2	#N/A
TGME49_321640	cell division protein CDC48AP	apicoplast	TGME49_321640
TGME49_273090	cell division protein CDC48CY	cytosol	#N/A
TGME49_265330	cell-cycle-associated protein kinase GSK, putative	nucleus - chromatin	#N/A
TGME49_266910	cell-cycle-associated protein kinase GSK, putative	#N/A	#N/A
TGME49_260670	centrin, putative	nucleus - chromatin	#N/A
TGME49_240600	chaperonin cpn60, putative	apicoplast	#N/A
TGME49_311720	chaperonin protein BiP	ER 2	#N/A
TGME49_216930	cholinephosphate cytidylyltransferase	cytosol	#N/A
TGME49_201380	chorismate synthase, putative	cytosol	#N/A
TGME49_268890	citrate synthase I	mitochondrion - soluble	#N/A
TGME49_314418	clathrin adaptor complex small chain family protein	#N/A	#N/A
TGME49_280550	clathrin adaptor complex small chain subfamily protein	cytosol	#N/A
TGME49_290950	clathrin heavy chain, putative	cytosol	#N/A
TGME49_312570	CMGC kinase, MAPK family (ERK) MAPK-1	#N/A	#N/A
TGME49_237260	Coiled-coil domain containing 124 family protein	nucleus - chromatin	#N/A
TGME49_320600	cold-shock DNA-binding domain-containing protein	nucleus - non-chromatin	#N/A
TGME49_260500	COPI associated protein, putative	IMC	#N/A
TGME49_220440	cyclin-dependent kinase regulatory subunit protein	#N/A	#N/A
TGME49_221210	cyclophilin	ER 2	#N/A
TGME49_299810	cysteine-tRNA synthetase (CysRS)	cytosol	#N/A
TGME49_229420	cytochrome c, putative	mitochondrion - soluble	#N/A
TGME49_280730	cytosolic fe-s cluster assembling factor nbp35, putative	mitochondrion - membranes	#N/A
TGME49_219540	cytosolic tRNA-Ala synthetase	cytosol	#N/A
TGME49_264160	DEAD/DEAH box helicase domain-containing protein	mitochondrion - soluble	#N/A
TGME49_279330	DEAD/DEAH box helicase family protein	nucleolus	#N/A
TGME49_275470	dense granule protein GRA15	dense granules	#N/A
TGME49_227620	dense granule protein GRA2	dense granules	#N/A
TGME49_278850	DHHC zinc finger domain-containing protein	IMC	#N/A
TGME49_293730	DHHC zinc finger domain-containing protein	IMC	#N/A
TGME49_217870	DHHC zinc finger domain-containing protein	PM - integral	#N/A
TGME49_249380	DHHC zinc finger domain-containing protein	PM - integral	#N/A
TGME49_224910	divalent cation tolerance protein, CutA1 family protein	cytosol	#N/A
TGME49_319860	DNA polymerase family B protein	#N/A	#N/A
TGME49_207450	DNA segment, Chr 10, Wayne State University 52, expressed family protein	nucleus - non-chromatin	#N/A
TGME49_234360	DNA topoisomerase I, putative	nucleus - chromatin	#N/A
TGME49_226068	DnaJ domain-containing protein	ER 1	#N/A
TGME49_267430	DnaJ domain-containing protein	ER 1	#N/A
TGME49_246340	DnaJ domain-containing protein	nucleus - chromatin	#N/A
TGME49_201670	DnaJ domain-containing protein	#N/A	#N/A
TGME49_311240	DnaJ family chaperone, putative	cytosol	#N/A
TGME49_313820	dynactin p25, putative	cytosol	#N/A
TGME49_267800	dynamin-related protein DRPA	nucleus - chromatin	#N/A
TGME49_294550	dynein heavy chain	nucleus - chromatin	#N/A
TGME49_216620	EF hand domain-containing protein	PM - integral	#N/A
TGME49_280480	EF hand domain-containing protein	rhoptries 2	#N/A
TGME49_223520	EF hand domain-containing protein	#N/A	#N/A
TGME49_271750	EF hand domain-containing protein	#N/A	TGME49_271750
TGME49_319610	eIF2 kinase IF2K-D (incomplete catalytic triad)	#N/A	#N/A
TGME49_265230	electron transfer flavoprotein-ubiquinone oxidoreductase	#N/A	#N/A
TGME49_300140	elongation factor 1-gamma, putative	cytosol	#N/A
TGME49_307610	elongation factor TS, putative	apicoplast	#N/A
TGME49_290940	EMP/nonaspanin domain family protein	Golgi	#N/A
TGME49_310750	emp24/gp25L/p24 family protein	Golgi	#N/A
TGME49_204410	endonuclease/exonuclease/phosphatase family protein	nucleus - chromatin	#N/A
TGME49_313230	eukaryotic initiation factor-2, alpha subunit	cytosol	#N/A
TGME49_251500	eukaryotic initiation factor-3, subunit 3, putative	nucleus - non-chromatin	#N/A
TGME49_250770	eukaryotic initiation factor-4A, putative	cytosol	#N/A
TGME49_315150	eukaryotic initiation factor-4E, putative	nucleus - non-chromatin	#N/A
TGME49_257350	eukaryotic translation initiation factor, putative	nucleus - chromatin	#N/A
TGME49_216600	exonuclease III APE	nucleus - chromatin	#N/A
TGME49_263730	FAD-dependent glycerol-3-phosphate dehydrogenase	mitochondrion - membranes	#N/A
TGME49_242380	fatty acid elongase	ER 1	TGME49_242380
TGME49_238950	fatty acyl-CoA desaturase, putative	ER 1	#N/A
TGME49_262780	FHA domain-containing protein	nucleus - non-chromatin	#N/A
TGME49_265780	flagellar/basal body protein	#N/A	#N/A
TGME49_205380	fructose-bisphospatase I	nucleus - chromatin	#N/A
TGME49_216670	FUSE-binding protein 2 / KH-type splicing regulatory protein	nucleus - non-chromatin	#N/A
TGME49_277720	GDA1/CD39 (nucleoside phosphatase) family protein	rhoptries 1	#N/A
TGME49_278878	GDA1/CD39 (nucleoside phosphatase) family protein	#N/A	TGME49_278878
TGME49_271970	glideosome-associated protein with multiple-membrane spans GAPM3	IMC	TGME49_271970
TGME49_247580	glutaredoxin domain-containing protein	rhoptries 2	#N/A
TGME49_289690	glyceraldehyde-3-phosphate dehydrogenase GAPDH1	cytosol	#N/A
TGME49_269190	glyceraldehyde-3-phosphate dehydrogenase GAPDH2	apicoplast	#N/A
TGME49_307570	glycerol-3-phosphate dehydrogenase (gpdh), putative	nucleus - chromatin	#N/A
TGME49_253030	glycosyl hydrolase, family 31 protein	#N/A	#N/A
TGME49_318730	glycosyl transferase	ER 1	#N/A
TGME49_253880	GNS1/SUR4 family protein	ER 1	#N/A
TGME49_223620	golgi SNARE, putative	Golgi	#N/A
TGME49_233080	G-patch domain-containing protein	nucleus - chromatin	#N/A
TGME49_308000	Gpi16 subunit, GPI transamidase component protein	ER 1	#N/A
TGME49_248880	GTPase RAB7	PM - integral	#N/A
TGME49_209870	HAD hydrolase, family IIA protein	cytosol	#N/A
TGME49_305040	HEAT repeat-containing protein	cytosol	#N/A
TGME49_216590	HEAT repeat-containing protein	nucleus - chromatin	#N/A
TGME49_251780	heat shock protein	mitochondrion - soluble	#N/A
TGME49_244560	heat shock protein 90, putative	ER 2	#N/A
TGME49_295710	HECT-domain (ubiquitin-transferase) domain-containing protein	cytosol	#N/A
TGME49_295070	helicase associated domain (ha2) protein	nucleus - non-chromatin	#N/A
TGME49_265450	hexokinase	cytosol	#N/A
TGME49_261250	histone H2A1	nucleus - chromatin	#N/A
TGME49_305160	histone H2Ba	nucleus - chromatin	#N/A
TGME49_291050	histone kinase SNF1, putative	#N/A	TGME49_291050
TGME49_292170	histone lysine methyltransferase, SET, putative	#N/A	#N/A
TGME49_201760	hypothetical protein	apical 1	#N/A
TGME49_204880	hypothetical protein	apical 1	TGME49_204880
TGME49_223790	hypothetical protein	apical 1	TGME49_223790
TGME49_235380	hypothetical protein	apical 1	#N/A
TGME49_246950	hypothetical protein	apical 1	#N/A
TGME49_253600	hypothetical protein	apical 1	#N/A
TGME49_256030	hypothetical protein	apical 1	TGME49_256030
TGME49_258090	hypothetical protein	apical 1	TGME49_258090
TGME49_260825	hypothetical protein	apical 1	#N/A
TGME49_264430	hypothetical protein	apical 1	TGME49_264430
TGME49_301420	hypothetical protein	apical 1	#N/A
TGME49_315510	hypothetical protein	apical 1	TGME49_315510
TGME49_208340	hypothetical protein	apical 2	#N/A
TGME49_246720	hypothetical protein	apical 2	#N/A
TGME49_228630	hypothetical protein	apicoplast	#N/A
TGME49_289760	hypothetical protein	apicoplast	#N/A
TGME49_313640	hypothetical protein	apicoplast	TGME49_313640
TGME49_211250	hypothetical protein	cytosol	#N/A
TGME49_213030	hypothetical protein	cytosol	#N/A
TGME49_229380	hypothetical protein	cytosol	#N/A
TGME49_230880	hypothetical protein	cytosol	#N/A
TGME49_240220	hypothetical protein	cytosol	#N/A
TGME49_248180	hypothetical protein	cytosol	#N/A
TGME49_254870	hypothetical protein	cytosol	#N/A
TGME49_258070	hypothetical protein	cytosol	#N/A
TGME49_261450	hypothetical protein	cytosol	#N/A
TGME49_312490	hypothetical protein	cytosol	#N/A
TGME49_312640	hypothetical protein	cytosol	#N/A
TGME49_314070	hypothetical protein	cytosol	#N/A
TGME49_315270	hypothetical protein	cytosol	#N/A
TGME49_321520	hypothetical protein	cytosol	#N/A
TGME49_212300	hypothetical protein	dense granules	#N/A
TGME49_213067	hypothetical protein	dense granules	#N/A
TGME49_220240	hypothetical protein	dense granules	#N/A
TGME49_239752	hypothetical protein	dense granules	#N/A
TGME49_244280	hypothetical protein	dense granules	TGME49_244280
TGME49_247530	hypothetical protein	dense granules	#N/A
TGME49_269340	hypothetical protein	dense granules	#N/A
TGME49_269950	hypothetical protein	dense granules	#N/A
TGME49_282170	hypothetical protein	dense granules	#N/A
TGME49_285150	hypothetical protein	dense granules	#N/A
TGME49_289540	hypothetical protein	dense granules	#N/A
TGME49_294940	hypothetical protein	dense granules	#N/A
TGME49_205100	hypothetical protein	ER 1	#N/A
TGME49_222360	hypothetical protein	ER 1	#N/A
TGME49_229030	hypothetical protein	ER 1	#N/A
TGME49_246982	hypothetical protein	ER 1	#N/A
TGME49_266810	hypothetical protein	ER 1	#N/A
TGME49_288030	hypothetical protein	ER 1	#N/A
TGME49_289150	hypothetical protein	ER 1	TGME49_289150
TGME49_310370	hypothetical protein	ER 1	#N/A
TGME49_311840	hypothetical protein	ER 1	#N/A
TGME49_242270	hypothetical protein	ER 2	#N/A
TGME49_310930	FBOX1	ER 2	#N/A
TGME49_210380	hypothetical protein	Golgi	#N/A
TGME49_220390	hypothetical protein	Golgi	#N/A
TGME49_224470	hypothetical protein	Golgi	#N/A
TGME49_225010	hypothetical protein	Golgi	#N/A
TGME49_225500	hypothetical protein	Golgi	#N/A
TGME49_227820	hypothetical protein	Golgi	#N/A
TGME49_237250	hypothetical protein	Golgi	#N/A
TGME49_238390	hypothetical protein	Golgi	#N/A
TGME49_246460	hypothetical protein	Golgi	#N/A
TGME49_262060	hypothetical protein	Golgi	#N/A
TGME49_262560	hypothetical protein	Golgi	#N/A
TGME49_321690	hypothetical protein	Golgi	#N/A
TGME49_218240	hypothetical protein	IMC	#N/A
TGME49_232030	hypothetical protein	IMC	TGME49_232030
TGME49_232260	hypothetical protein	IMC	#N/A
TGME49_239800	hypothetical protein	IMC	TGME49_239800
TGME49_258470	hypothetical protein	IMC	#N/A
TGME49_259630	hypothetical protein	IMC	#N/A
TGME49_267500	hypothetical protein	IMC	#N/A
TGME49_283510	hypothetical protein	IMC	#N/A
TGME49_297130	hypothetical protein	IMC	#N/A
TGME49_287040	hypothetical protein	micronemes	TGME49_287040
TGME49_304500	hypothetical protein	micronemes	#N/A
TGME49_209680	hypothetical protein	mitochondrion - membranes	#N/A
TGME49_214310	hypothetical protein	mitochondrion - membranes	#N/A
TGME49_215430	hypothetical protein	mitochondrion - membranes	#N/A
TGME49_236550	hypothetical protein	mitochondrion - membranes	#N/A
TGME49_211850	hypothetical protein	mitochondrion - soluble	#N/A
TGME49_227860	hypothetical protein	mitochondrion - soluble	#N/A
TGME49_236820	hypothetical protein	mitochondrion - soluble	#N/A
TGME49_265470	hypothetical protein	mitochondrion - soluble	#N/A
TGME49_267090	hypothetical protein	mitochondrion - soluble	#N/A
TGME49_268880	hypothetical protein	mitochondrion - soluble	TGME49_268880
TGME49_273885	hypothetical protein	mitochondrion - soluble	TGME49_273885
TGME49_300030	hypothetical protein	mitochondrion - soluble	#N/A
TGME49_318170	hypothetical protein	mitochondrion - soluble	#N/A
TGME49_206380	hypothetical protein	nucleus - chromatin	#N/A
TGME49_209250	hypothetical protein	nucleus - chromatin	TGME49_209250
TGME49_213040	hypothetical protein	nucleus - chromatin	#N/A
TGME49_213388	hypothetical protein	nucleus - chromatin	#N/A
TGME49_219710	hypothetical protein	nucleus - chromatin	#N/A
TGME49_221640	hypothetical protein	nucleus - chromatin	#N/A
TGME49_225910	hypothetical protein	nucleus - chromatin	#N/A
TGME49_240050	hypothetical protein	nucleus - chromatin	#N/A
TGME49_242030	hypothetical protein	nucleus - chromatin	#N/A
TGME49_245560	hypothetical protein	nucleus - chromatin	#N/A
TGME49_259720	hypothetical protein	nucleus - chromatin	#N/A
TGME49_260380	hypothetical protein	nucleus - chromatin	#N/A
TGME49_276220	hypothetical protein	nucleus - chromatin	#N/A
TGME49_289970	hypothetical protein	nucleus - chromatin	#N/A
TGME49_290620	hypothetical protein	nucleus - chromatin	#N/A
TGME49_291180	hypothetical protein	nucleus - chromatin	#N/A
TGME49_300150	hypothetical protein	nucleus - chromatin	#N/A
TGME49_301400	hypothetical protein	nucleus - chromatin	#N/A
TGME49_307810	hypothetical protein	nucleus - chromatin	#N/A
TGME49_315280	hypothetical protein	nucleus - chromatin	#N/A
TGME49_212220	hypothetical protein	nucleus - non-chromatin	#N/A
TGME49_216580	hypothetical protein	nucleus - non-chromatin	#N/A
TGME49_229470	hypothetical protein	nucleus - non-chromatin	#N/A
TGME49_275310	hypothetical protein	nucleus - non-chromatin	#N/A
TGME49_293320	hypothetical protein	nucleus - non-chromatin	#N/A
TGME49_295620	hypothetical protein	nucleus - non-chromatin	#N/A
TGME49_320010	hypothetical protein	nucleus - non-chromatin	#N/A
TGME49_205330	hypothetical protein	PM - integral	TGME49_205330
TGME49_206540	hypothetical protein	PM - integral	#N/A
TGME49_220600	hypothetical protein	PM - integral	#N/A
TGME49_238150	hypothetical protein	PM - integral	TGME49_238150
TGME49_242570	hypothetical protein	PM - integral	TGME49_242570
TGME49_247380	hypothetical protein	PM - integral	#N/A
TGME49_249580	hypothetical protein	PM - integral	#N/A
TGME49_253690	hypothetical protein	PM - integral	#N/A
TGME49_261400	hypothetical protein	PM - integral	#N/A
TGME49_264740	hypothetical protein	PM - integral	#N/A
TGME49_267300	hypothetical protein	PM - integral	#N/A
TGME49_272370	hypothetical protein	PM - integral	#N/A
TGME49_281910	hypothetical protein	PM - integral	#N/A
TGME49_291320	hypothetical protein	PM - integral	#N/A
TGME49_319640	hypothetical protein	PM - integral	#N/A
TGME49_205360	hypothetical protein	rhoptries 1	TGME49_205360
TGME49_209170	hypothetical protein	rhoptries 1	#N/A
TGME49_225150	hypothetical protein	rhoptries 1	TGME49_225150
TGME49_226690	hypothetical protein	rhoptries 1	#N/A
TGME49_244250	hypothetical protein	rhoptries 1	#N/A
TGME49_247520	hypothetical protein	rhoptries 1	TGME49_247520
TGME49_253370	hypothetical protein	rhoptries 1	#N/A
TGME49_258360	hypothetical protein	rhoptries 1	#N/A
TGME49_261740	hypothetical protein	rhoptries 1	TGME49_261740
TGME49_266435	hypothetical protein	rhoptries 1	#N/A
TGME49_279420	hypothetical protein	rhoptries 1	#N/A
TGME49_305270	hypothetical protein	rhoptries 1	#N/A
TGME49_318525	hypothetical protein	rhoptries 1	TGME49_318525
TGME49_321650	hypothetical protein	rhoptries 1	#N/A
TGME49_203930	hypothetical protein	rhoptries 2	#N/A
TGME49_218270	hypothetical protein	rhoptries 2	TGME49_218270
TGME49_232020	hypothetical protein	rhoptries 2	#N/A
TGME49_241000	hypothetical protein	rhoptries 2	#N/A
TGME49_247960	hypothetical protein	rhoptries 2	TGME49_247960
TGME49_264600	hypothetical protein	rhoptries 2	#N/A
TGME49_305250	hypothetical protein	rhoptries 2	TGME49_305250
TGME49_306895	hypothetical protein	rhoptries 2	#N/A
TGME49_286600	hypothetical protein	tubulin cytoskeleton	TGME49_286600
TGME49_200330	hypothetical protein	#N/A	TGME49_200330
TGME49_201160	hypothetical protein	#N/A	#N/A
TGME49_201240	hypothetical protein	#N/A	#N/A
TGME49_201740	hypothetical protein	#N/A	#N/A
TGME49_202040	hypothetical protein	#N/A	#N/A
TGME49_202050	hypothetical protein	#N/A	#N/A
TGME49_202650	hypothetical protein	#N/A	#N/A
TGME49_202730	hypothetical protein	#N/A	#N/A
TGME49_203175	hypothetical protein	#N/A	#N/A
TGME49_205280	hypothetical protein	#N/A	#N/A
TGME49_205640	hypothetical protein	#N/A	#N/A
TGME49_206640	hypothetical protein	#N/A	#N/A
TGME49_208910	hypothetical protein	#N/A	#N/A
TGME49_209120	hypothetical protein	#N/A	#N/A
TGME49_209200	hypothetical protein	#N/A	#N/A
TGME49_209900	hypothetical protein	#N/A	#N/A
TGME49_210345	hypothetical protein	#N/A	#N/A
TGME49_212770	hypothetical protein	#N/A	TGME49_212770
TGME49_212775	hypothetical protein	#N/A	#N/A
TGME49_212780	hypothetical protein	#N/A	#N/A
TGME49_212940	hypothetical protein	#N/A	#N/A
TGME49_213920	hypothetical protein	#N/A	TGME49_213920
TGME49_214900	hypothetical protein	#N/A	#N/A
TGME49_215180	hypothetical protein	#N/A	#N/A
TGME49_215520	hypothetical protein	#N/A	#N/A
TGME49_215530	hypothetical protein	#N/A	#N/A
TGME49_215550	hypothetical protein	#N/A	TGME49_215550
TGME49_215960	hypothetical protein	#N/A	#N/A
TGME49_216720	hypothetical protein	#N/A	#N/A
TGME49_217730	hypothetical protein	#N/A	#N/A
TGME49_218955	hypothetical protein	#N/A	#N/A
TGME49_219730	hypothetical protein	#N/A	#N/A
TGME49_220380	hypothetical protein	#N/A	TGME49_220380
TGME49_221250	hypothetical protein	#N/A	TGME49_221250
TGME49_221275	hypothetical protein	#N/A	#N/A
TGME49_221370	hypothetical protein	#N/A	TGME49_221370
TGME49_221720	hypothetical protein	#N/A	#N/A
TGME49_223810	hypothetical protein	#N/A	#N/A
TGME49_226050	hypothetical protein	#N/A	#N/A
TGME49_226260	hypothetical protein	#N/A	#N/A
TGME49_227320	hypothetical protein	#N/A	#N/A
TGME49_227920	hypothetical protein	#N/A	#N/A
TGME49_227930	hypothetical protein	#N/A	TGME49_227930
TGME49_228030	hypothetical protein	#N/A	#N/A
TGME49_228480	hypothetical protein	#N/A	#N/A
TGME49_229260	hypothetical protein	#N/A	#N/A
TGME49_230205	hypothetical protein	#N/A	TGME49_230205
TGME49_231215	hypothetical protein	#N/A	#N/A
TGME49_231360	hypothetical protein	#N/A	#N/A
TGME49_231815	hypothetical protein	#N/A	#N/A
TGME49_231840	hypothetical protein	#N/A	#N/A
TGME49_232085	hypothetical protein	#N/A	#N/A
TGME49_232550	hypothetical protein	#N/A	#N/A
TGME49_232955	hypothetical protein	#N/A	#N/A
TGME49_233925	hypothetical protein	#N/A	#N/A
TGME49_234260	hypothetical protein	#N/A	#N/A
TGME49_234430	hypothetical protein	#N/A	TGME49_234430
TGME49_234990	hypothetical protein	#N/A	#N/A
TGME49_235370	hypothetical protein	#N/A	TGME49_235370
TGME49_235440	hypothetical protein	#N/A	#N/A
TGME49_236060	hypothetical protein	#N/A	#N/A
TGME49_236635	hypothetical protein	#N/A	#N/A
TGME49_236850	hypothetical protein	#N/A	#N/A
TGME49_237530	hypothetical protein	#N/A	#N/A
TGME49_238080	hypothetical protein	#N/A	#N/A
TGME49_238895	hypothetical protein	#N/A	#N/A
TGME49_240730	hypothetical protein	#N/A	#N/A
TGME49_240970	hypothetical protein	#N/A	#N/A
TGME49_241305	hypothetical protein	#N/A	#N/A
TGME49_243900	hypothetical protein	#N/A	#N/A
TGME49_243940	hypothetical protein	#N/A	TGME49_243940
TGME49_244080	hypothetical protein	#N/A	#N/A
TGME49_244130	hypothetical protein	#N/A	#N/A
TGME49_244190	hypothetical protein	#N/A	#N/A
TGME49_244640	hypothetical protein	#N/A	#N/A
TGME49_244680	hypothetical protein	#N/A	#N/A
TGME49_244720	hypothetical protein	#N/A	#N/A
TGME49_246150	hypothetical protein	#N/A	#N/A
TGME49_247025	hypothetical protein	#N/A	#N/A
TGME49_247305	hypothetical protein	#N/A	#N/A
TGME49_249440	hypothetical protein	#N/A	TGME49_249440
TGME49_249510	hypothetical protein	#N/A	#N/A
TGME49_249890	hypothetical protein	#N/A	TGME49_249890
TGME49_249935	hypothetical protein	#N/A	#N/A
TGME49_250500	hypothetical protein	#N/A	#N/A
TGME49_250840	hypothetical protein	#N/A	TGME49_250840
TGME49_251450	hypothetical protein	#N/A	#N/A
TGME49_253490	hypothetical protein	#N/A	#N/A
TGME49_254290	hypothetical protein	#N/A	#N/A
TGME49_254820	hypothetical protein	#N/A	#N/A
TGME49_254890	hypothetical protein	#N/A	TGME49_254890
TGME49_255215	hypothetical protein	#N/A	#N/A
TGME49_257330	hypothetical protein	#N/A	#N/A
TGME49_257550	hypothetical protein	#N/A	#N/A
TGME49_257670	hypothetical protein	#N/A	TGME49_257670
TGME49_257755	hypothetical protein	#N/A	#N/A
TGME49_260580	hypothetical protein	#N/A	#N/A
TGME49_261075	hypothetical protein	#N/A	#N/A
TGME49_261300	hypothetical protein	#N/A	TGME49_261300
TGME49_261390	hypothetical protein	#N/A	#N/A
TGME49_261955	hypothetical protein	#N/A	TGME49_261955
TGME49_262125	hypothetical protein	#N/A	#N/A
TGME49_262870	hypothetical protein	#N/A	#N/A
TGME49_262933	hypothetical protein	#N/A	#N/A
TGME49_264980	hypothetical protein	#N/A	TGME49_264980
TGME49_265070	hypothetical protein	#N/A	#N/A
TGME49_265420	hypothetical protein	#N/A	#N/A
TGME49_265770	hypothetical protein	#N/A	#N/A
TGME49_267120	hypothetical protein	#N/A	#N/A
TGME49_267855	hypothetical protein	#N/A	TGME49_267855
TGME49_268035	hypothetical protein	#N/A	#N/A
TGME49_269020	hypothetical protein	#N/A	TGME49_269020
TGME49_269417	hypothetical protein	#N/A	#N/A
TGME49_269438	hypothetical protein	#N/A	TGME49_269438
TGME49_269470	hypothetical protein	#N/A	#N/A
TGME49_270130	hypothetical protein	#N/A	#N/A
TGME49_270350	hypothetical protein	#N/A	#N/A
TGME49_270890	hypothetical protein	#N/A	#N/A
TGME49_271000	hypothetical protein	#N/A	#N/A
TGME49_271260	hypothetical protein	#N/A	TGME49_271260
TGME49_272645	hypothetical protein	#N/A	#N/A
TGME49_273650	hypothetical protein	#N/A	#N/A
TGME49_277560	hypothetical protein	#N/A	TGME49_277560
TGME49_277730	hypothetical protein	#N/A	#N/A
TGME49_279315	hypothetical protein	#N/A	#N/A
TGME49_282070	hypothetical protein	#N/A	#N/A
TGME49_283698	hypothetical protein	#N/A	#N/A
TGME49_285670	hypothetical protein	#N/A	#N/A
TGME49_286140	hypothetical protein	#N/A	#N/A
TGME49_286190	hypothetical protein	#N/A	#N/A
TGME49_286460	hypothetical protein	#N/A	#N/A
TGME49_286480	hypothetical protein	#N/A	#N/A
TGME49_287200	hypothetical protein	#N/A	#N/A
TGME49_287970	hypothetical protein	#N/A	#N/A
TGME49_288045	hypothetical protein	#N/A	#N/A
TGME49_288370	hypothetical protein	#N/A	#N/A
TGME49_288560	hypothetical protein	#N/A	TGME49_288560
TGME49_288730	hypothetical protein	#N/A	#N/A
TGME49_289340	hypothetical protein	#N/A	TGME49_289340
TGME49_289790	hypothetical protein	#N/A	TGME49_289790
TGME49_291690	hypothetical protein	#N/A	#N/A
TGME49_292070	hypothetical protein	#N/A	#N/A
TGME49_293170	hypothetical protein	#N/A	#N/A
TGME49_293410	hypothetical protein	#N/A	#N/A
TGME49_293720	hypothetical protein	#N/A	TGME49_293720
TGME49_294760	hypothetical protein	#N/A	#N/A
TGME49_294805	hypothetical protein	#N/A	#N/A
TGME49_294860	hypothetical protein	#N/A	#N/A
TGME49_295662	hypothetical protein	#N/A	#N/A
TGME49_295770	hypothetical protein	#N/A	#N/A
TGME49_296015	hypothetical protein	#N/A	#N/A
TGME49_297120	hypothetical protein	#N/A	TGME49_297120
TGME49_300090	hypothetical protein	#N/A	#N/A
TGME49_301300	hypothetical protein	#N/A	#N/A
TGME49_304880	hypothetical protein	#N/A	#N/A
TGME49_305990	hypothetical protein	#N/A	#N/A
TGME49_306342	hypothetical protein	#N/A	#N/A
TGME49_306455	hypothetical protein	#N/A	#N/A
TGME49_309130	hypothetical protein	#N/A	#N/A
TGME49_309230	hypothetical protein	#N/A	#N/A
TGME49_310090	hypothetical protein	#N/A	#N/A
TGME49_310235	hypothetical protein	#N/A	#N/A
TGME49_310360	hypothetical protein	#N/A	#N/A
TGME49_311250	hypothetical protein	#N/A	#N/A
TGME49_311270	hypothetical protein	#N/A	#N/A
TGME49_311320	hypothetical protein	#N/A	#N/A
TGME49_312430	hypothetical protein	#N/A	#N/A
TGME49_312650	hypothetical protein	#N/A	#N/A
TGME49_312950	hypothetical protein	#N/A	#N/A
TGME49_313520	hypothetical protein	#N/A	#N/A
TGME49_313780	hypothetical protein	#N/A	TGME49_313780
TGME49_314220	hypothetical protein	#N/A	#N/A
TGME49_314370	hypothetical protein	#N/A	TGME49_314370
TGME49_315500	hypothetical protein	#N/A	#N/A
TGME49_315570	hypothetical protein	#N/A	#N/A
TGME49_315580	hypothetical protein	#N/A	#N/A
TGME49_318340	hypothetical protein	#N/A	#N/A
TGME49_318390	hypothetical protein	#N/A	#N/A
TGME49_319500	hypothetical protein	#N/A	#N/A
TGME49_320515	hypothetical protein	#N/A	TGME49_320515
TGME49_200320	hypoxanthine-xanthine-guanine phosphoribosyl transferase HXGPRT	#N/A	TGME49_200320
TGME49_278975	ICE family protease (caspase) p20 domain-containing protein	apicoplast	#N/A
TGME49_309160	IgA-specific metalloendopeptidase	#N/A	#N/A
TGME49_260820	IMC sub-compartment protein ISP1	apical 1	TGME49_260820
TGME49_243200	IMC29	dense granules	TGME49_243200
TGME49_233110	IMP dehydrogenas	cytosol	#N/A
TGME49_287230	inorganic anion transporter, sulfate permease (SulP) family protein	Golgi	TGME49_287230
TGME49_220930	ISC3	IMC	TGME49_220930
TGME49_290170	kelch repeat domain containing/Serine/threonine protein phosphatase protein	nucleus - chromatin	#N/A
TGME49_272030	kelch repeat-containing protein	nucleus - chromatin	#N/A
TGME49_273560	kinesin heavy chain, putative	dense granules	TGME49_273560
TGME49_288740	L-asparaginase, putative	cytosol	#N/A
TGME49_313200	leucine rich repeat-containing protein	#N/A	#N/A
TGME49_262400	lipase	dense granules	#N/A
TGME49_290040	macrophage migration inhibitory factor, putative	cytosol	#N/A
TGME49_240450	Maf family protein	cytosol	#N/A
TGME49_270240	MAG1	dense granules	TGME49_270240
TGME49_229140	MaoC family domain-containing protein	nucleus - non-chromatin	#N/A
TGME49_249702	MC family transporter, putative	mitochondrion - membranes	#N/A
TGME49_310440	membrane occupation and recognition nexus protein MORN1	cytosol	#N/A
TGME49_225530	metal cation transporter, ZIP family protein	#N/A	#N/A
TGME49_216560	methyltransferase domain-containing protein	#N/A	#N/A
TGME49_294830	methyltransferase domain-containing protein	#N/A	#N/A
TGME49_260190	microneme protein MIC13	micronemes	TGME49_260190
TGME49_247195	microneme protein MIC15	PM - integral	#N/A
TGME49_263520	microtubule associated protein SPM1	tubulin cytoskeleton	TGME49_263520
TGME49_286590	microtubule associated protein SPM2	tubulin cytoskeleton	TGME49_286590
TGME49_237150	minor histocompatibility antigen h13, putative	ER 1	#N/A
TGME49_293350	mitochondrial carrier superfamily protein	mitochondrion - membranes	#N/A
TGME49_225710	mitochondrial inner membrane translocase subunit TIM17, putative	mitochondrion - soluble	#N/A
TGME49_245470	mitotic checkpoint protein, BUB3 family protein	nucleus - non-chromatin	#N/A
TGME49_308590	Mov34/MPN/PAD-1 family protein	#N/A	#N/A
TGME49_221190	mrna cleavage factor family protein, putative	cytosol	TGME49_221190
TGME49_318160	MSP (Major sperm protein) domain-containing protein	ER 1	#N/A
TGME49_267620	multi-pass transmembrane protein	IMC	TGME49_267620
TGME49_261000	MutS domain V domain-containing protein	cytosol	#N/A
TGME49_203950	Myb family DNA-binding domain-containing protein	nucleus - chromatin	#N/A
TGME49_213890	Myb family DNA-binding domain-containing protein	nucleus - chromatin	#N/A
TGME49_306320	Myb family DNA-binding domain-containing protein	#N/A	#N/A
TGME49_278870	myosin F	nucleus - chromatin	#N/A
TGME49_291020	myosin head (motor domain) domain-containing protein	#N/A	#N/A
TGME49_310450	myosin heavy chain, putative	dense granules	TGME49_310450
TGME49_206415	myosin K	#N/A	#N/A
TGME49_209160	myristoyl CoA:protein N-myristoyltransferase	nucleus - non-chromatin	#N/A
TGME49_290200	NAD/NADP octopine/nopaline dehydrogenase, alpha-helical domain-containing protein	nucleus - non-chromatin	#N/A
TGME49_292140	NIMA-related protein kinase NIMA1	#N/A	#N/A
TGME49_300230	nuclease, putative	#N/A	#N/A
TGME49_295350	nucleoside diphosphate kinase, putative	cytosol	#N/A
TGME49_244110	nucleosome assembly protein (nap) protein	cytosol	#N/A
TGME49_288630	nucleosome assembly protein (NAP), putative	cytosol	#N/A
TGME49_203170	OB-fold nucleic acid binding domain-containing protein	#N/A	#N/A
TGME49_231920	oxidoreductase, short chain dehydrogenase/reductase family protein	cytosol	#N/A
TGME49_247360	PAP2 superfamily protein	PM - integral	#N/A
TGME49_253900	parasite porphobilinogen synthase PBGS	apicoplast	#N/A
TGME49_292220	PCI domain-containing protein	19S proteasome	#N/A
TGME49_218540	peptidase S15, putative	ER 1	#N/A
TGME49_234900	PHD-finger domain-containing protein	nucleus - chromatin	#N/A
TGME49_296010	phosphatidylinositol 3- and 4-kinase	nucleus - chromatin	#N/A
TGME49_280790	phosphatidylinositol n-acetylglucosaminyltransferase	ER 1	#N/A
TGME49_269920	phosphatidylserine decarboxylase	dense granules	#N/A
TGME49_273540	phosphatidylserine synthase, putative	ER 1	#N/A
TGME49_264650	phosphoacetylglucosamine mutase	cytosol	#N/A
TGME49_226960	phosphofructokinase PFKII	cytosol	#N/A
TGME49_272410	phosphogluconate dehydrogenase (decarboxylating), NAD binding domain-containing protein	#N/A	#N/A
TGME49_318230	phosphoglycerate kinase PGKI	cytosol	#N/A
TGME49_221460	phosphoglycerate mutase family protein	#N/A	#N/A
TGME49_247690	phospholipid-translocating P-type ATPase, flippase subfamily protein	Golgi	#N/A
TGME49_306540	phosphotransferase enzyme family protein	cytosol	#N/A
TGME49_258410	photosensitized INA-labeled protein PHIL1	IMC	TGME49_258410
TGME49_312100	plasma membrane-type Ca(2+)-ATPase A1 PMCAA1	IMC	TGME49_312100
TGME49_252500	polo kinase	rhoptries 1	#N/A
TGME49_313410	proteasome 26S regulatory subunit	19S proteasome	#N/A
TGME49_306930	proteasome subunit beta type 7 precursor, putative	20S proteasome	#N/A
TGME49_311360	protein kinase G AGC kinase family member PKG	PM - peripheral 2	#N/A
TGME49_266950	protein kinase, putative	Golgi	#N/A
TGME49_246510	protein phosphatase 2a regulatory b subunit (b56 family) protein	nucleus - chromatin	#N/A
TGME49_201630	protein phosphatase 2C domain-containing protein	rhoptries 1	TGME49_201630
TGME49_254410	protein phosphatase 2C, putative	mitochondrion - soluble	#N/A
TGME49_282055	protein phosphatase PP2C-hn	rhoptries 1	TGME49_282055
TGME49_230380	protein translocation complex, SEC61 gamma subunit	ER 1	#N/A
TGME49_311290	protein tyrosine phosphatase family protein, ptpla protein	ER 1	#N/A
TGME49_278660	P-type ATPase4, putative	PM - integral	#N/A
TGME49_288210	PUL domain-containing protein	cytosol	#N/A
TGME49_284190	pyruvate carboxylase	mitochondrion - soluble	#N/A
TGME49_245670	pyruvate dehydrogenase complex subunit PDH-E1Alpha	apicoplast	#N/A
TGME49_206610	pyruvate dehydrogenase complex subunit PDH-E2	apicoplast	#N/A
TGME49_256760	pyruvate kinase PyK1	cytosol	#N/A
TGME49_320480	Rab11b	PM - integral	#N/A
TGME49_207460	Rab5B protein	Golgi	#N/A
TGME49_289680	Ras-related protein Rab11	PM - integral	#N/A
TGME49_313570	regulator of chromosome condensation (RCC1) repeat-containing protein	PM - integral	#N/A
TGME49_280770	regulator of chromosome condensation (RCC1) repeat-containing protein	#N/A	TGME49_280770
TGME49_258230	rhoptry kinase family protein ROP20	rhoptries 1	TGME49_258230
TGME49_310010	rhoptry neck protein RON1	rhoptries 1	#N/A
TGME49_261750	rhoptry neck protein RON10	rhoptries 2	#N/A
TGME49_223920	rhoptry neck protein RON3	rhoptries 1	#N/A
TGME49_229010	rhoptry neck protein RON4	rhoptries 1	#N/A
TGME49_311470	rhoptry neck protein RON5	rhoptries 1	#N/A
TGME49_306060	rhoptry neck protein RON8	rhoptries 1	#N/A
TGME49_203990	rhoptry protein ROP12	rhoptries 1	#N/A
TGME49_211290	rhoptry protein ROP15	rhoptries 1	#N/A
TGME49_262730	rhoptry protein ROP16	rhoptries 1	#N/A
TGME49_258580	rhoptry protein ROP17	rhoptries 1	#N/A
TGME49_295125	rhoptry protein ROP4	rhoptries 1	#N/A
TGME49_308090	rhoptry protein ROP5	rhoptries 1	#N/A
TGME49_258660	rhoptry protein ROP6	rhoptries 2	#N/A
TGME49_295105	rhoptry protein, putative	#N/A	#N/A
TGME49_289530	ribosomal protein RPL19	60S ribosome	#N/A
TGME49_242680	ribosomal protein RPL24e	nucleus - non-chromatin	#N/A
TGME49_266070	ribosomal protein RPL31	60S ribosome	#N/A
TGME49_285530	ribosomal protein RPL35	#N/A	#N/A
TGME49_249250	ribosomal protein RPL35A	60S ribosome	#N/A
TGME49_300190	ribosomal protein RPL37A	60S ribosome	#N/A
TGME49_309120	ribosomal protein RPL4	60S ribosome	#N/A
TGME49_320050	ribosomal protein RPL5	cytosol	#N/A
TGME49_248480	ribosomal protein RPS9	40S ribosome	#N/A
TGME49_262070	ribosomal rna assembly protein mis3, putative	nucleus - non-chromatin	#N/A
TGME49_218580	RNA methyltransferase, TrmH family protein	nucleus - chromatin	TGME49_218580
TGME49_215230	RNA recognition motif-containing protein	cytosol	#N/A
TGME49_265530	RNA recognition motif-containing protein	nucleus - non-chromatin	#N/A
TGME49_270640	RNA recognition motif-containing protein	nucleus - non-chromatin	#N/A
TGME49_233230	RNA-binding protein 8A family protein	nucleus - non-chromatin	#N/A
TGME49_280750	rudimentary enhancer, putative	nucleus - non-chromatin	#N/A
TGME49_285870	SAG-related sequence SRS20A	PM - peripheral 1	#N/A
TGME49_233450	SAG-related sequence SRS29A	PM - peripheral 1	#N/A
TGME49_233460	SAG-related sequence SRS29B	PM - peripheral 1	#N/A
TGME49_273130	SAG-related sequence SRS30A	PM - peripheral 1	#N/A
TGME49_271050	SAG-related sequence SRS34A	PM - peripheral 1	#N/A
TGME49_292280	SAG-related sequence SRS36D	PM - peripheral 1	#N/A
TGME49_267140	SAG-related sequence SRS38B	PM - peripheral 1	TGME49_267140
TGME49_267150	SAG-related sequence SRS38C	endomembrane vesicles	TGME49_267150
TGME49_267160	SAG-related sequence SRS38D	#N/A	TGME49_267160
TGME49_281930	SAG-related sequence SRS39	PM - peripheral 1	#N/A
TGME49_234370	SAG-related sequence SRS42	dense granules	#N/A
TGME49_264660	SAG-related sequence SRS44	dense granules	#N/A
TGME49_308020	SAG-related sequence SRS57	PM - peripheral 1	#N/A
TGME49_291680	Sec23/Sec24 trunk domain-containing protein	nucleus - non-chromatin	#N/A
TGME49_211040	Sec61beta family protein	ER 1	#N/A
TGME49_232190	Sec7 domain-containing protein	nucleus - chromatin	#N/A
TGME49_314720	Sedlin, N-terminal region protein, putative	#N/A	#N/A
TGME49_254010	serine carboxypeptidase s28 protein	endomembrane vesicles	#N/A
TGME49_251690	seryl-tRNA synthetase, cytoplasmic, putative	cytosol	#N/A
TGME49_205670	SF-assemblin/beta giardin protein	#N/A	#N/A
TGME49_280610	signal recognition particle receptor alpha subunit	ER 1	#N/A
TGME49_251630	slc30a2 protein	Golgi	#N/A
TGME49_214770	small GTP binding protein rab1a, putative	Golgi	#N/A
TGME49_248870	SNARE associated Golgi protein	ER 1	#N/A
TGME49_248310	SNF7 family protein	#N/A	#N/A
TGME49_263480	sodium/hydrogen exchanger 3 protein	PM - integral	#N/A
TGME49_299060	sodium/hydrogen exchanger NHE2	rhoptries 2	#N/A
TGME49_290160	sortilin, putative	Golgi	#N/A
TGME49_233100	SPFH domain / Band 7 family protein	mitochondrion - membranes	#N/A
TGME49_237200	sphingolipid delta 4 desaturase/c-4 hydroxylase protein des2 family protein	ER 1	#N/A
TGME49_215280	succinate dehydrogenase [ubiquinone] iron-sulfur protein	mitochondrion - membranes	#N/A
TGME49_280800	SWI2/SNF2 SRCAP/Ino80	nucleus - chromatin	#N/A
TGME49_203910	TBC domain-containing protein	nucleus - chromatin	#N/A
TGME49_289820	TBC domain-containing protein	nucleus - chromatin	#N/A
TGME49_216430	TBC domain-containing protein	#N/A	#N/A
TGME49_218870	TBC domain-containing protein	#N/A	#N/A
TGME49_239830	TBC domain-containing protein	#N/A	TGME49_239830
TGME49_262100	tetratricopeptide repeat-containing protein	cytosol	#N/A
TGME49_305950	tetratricopeptide repeat-containing protein	#N/A	#N/A
TGME49_246190	TgCep530	#N/A	TGME49_246190
TGME49_308050	thioredoxin domain-containing protein	#N/A	#N/A
TGME49_293870	thioredoxin, putative	cytosol	#N/A
TGME49_266120	thioredoxin-dependent peroxidase TPX1/2	Golgi	#N/A
TGME49_209450	TLD protein	nucleus - chromatin	#N/A
TGME49_316670	Toxoplasma gondii family D protein	#N/A	#N/A
TGME49_205470	translation elongation factor 2 family protein, putative	cytosol	#N/A
TGME49_294670	translation initiation factor 3 subunit	nucleus - non-chromatin	#N/A
TGME49_249370	translation initiation factor SUI1, putative	#N/A	#N/A
TGME49_235130	transmembrane protein	rhoptries 2	#N/A
TGME49_277000	transport protein Sec24, putative	nucleus - chromatin	#N/A
TGME49_311080	transporter, cation channel family protein	#N/A	#N/A
TGME49_309580	transporter, major facilitator family protein	apicoplast	#N/A
TGME49_215490	transporter, major facilitator family protein	Golgi	#N/A
TGME49_257530	transporter, major facilitator family protein	PM - integral	#N/A
TGME49_253130	transporter, major facilitator family protein	rhoptries 2	#N/A
TGME49_236960	transporter, major facilitator family protein	#N/A	#N/A
TGME49_258700	transporter, major facilitator family protein	#N/A	TGME49_258700
TGME49_253510	transporter/permease protein	#N/A	#N/A
TGME49_236153	tRNA-Arg	#N/A	#N/A
TGME49_216550	tRNA-Lys	#N/A	#N/A
TGME49_288360	tryptophanyl-tRNA synthetase (TrpRS2)	cytosol	#N/A
TGME49_244500	Tubulin-tyrosine ligase family protein	#N/A	TGME49_244500
TGME49_265080	Tubulin-tyrosine ligase family protein	#N/A	TGME49_265080
TGME49_237210	Tyrosine kinase-like (TKL) protein	#N/A	#N/A
TGME49_213870	UBA/TS-N domain-containing protein	cytosol	#N/A
TGME49_210781	ubiquitin carboxyl-terminal hydrolase	nucleus - chromatin	#N/A
TGME49_277895	ubiquitin carboxyl-terminal hydrolase	nucleus - chromatin	#N/A
TGME49_216130	ubiquitin conjugating enzyme E2, putative	cytosol	#N/A
TGME49_240700	ubiquitin family protein	cytosol	#N/A
TGME49_251640	ubiquitin-conjugating enzyme subfamily protein	Golgi	#N/A
TGME49_267380	UDP-galactose transporter subfamily protein	#N/A	#N/A
TGME49_240630	ULK kinase	#N/A	TGME49_240630
TGME49_265190	Ulp1 protease family, C-terminal catalytic domain-containing protein	#N/A	#N/A
TGME49_295340	UV excision repair protein Rad23 protein	cytosol	#N/A
TGME49_208590	vacuolar ATP synthase subunit 54kD, putative	nucleus - chromatin	#N/A
TGME49_290720	vacuolar proton translocating ATPase subunit, putative	Golgi	#N/A
TGME49_242660	vacuolar sorting protein 35, putative	cytosol	#N/A
TGME49_298630	vacuolar transporter chaperone VTC2	Golgi	#N/A
TGME49_320210	WD domain, G-beta repeat domain containing protein	nucleus - non-chromatin	#N/A
TGME49_316620	WD domain, G-beta repeat-containing protein	#N/A	#N/A
TGME49_202910	zinc carboxypeptidase superfamily protein	#N/A	#N/A
TGME49_250690	zinc finger (CCCH type) motif-containing protein	nucleus - chromatin	TGME49_250690
TGME49_213400	zinc finger (CCCH type) motif-containing protein	#N/A	#N/A
TGME49_218362	zinc finger protein ZFP1	#N/A	#N/A
TGME49_304460	zinc finger, C3HC4 type (RING finger) domain-containing protein	ER 1	#N/A
TGME49_258790	zinc finger, C3HC4 type (RING finger) domain-containing protein	#N/A	#N/A
