# Supplementary material for: TgAP2IX-5 is a key transcriptional regulator of the asexual cell cycle division in Toxoplasma gondii
Source: Nat Commun. 2021 Jan 7;12:116. doi: 10.1038/s41467-020-20216-x (PMC7791101; doi:10.1038/s41467-020-20216-x)
Supplement: Supplementary file 8 — Source Data [file 41467_2020_20216_MOESM8_ESM.xlsx]

## Sheet: Figure 2A
	TIR1 (Parental) -Auxin					Total	TIR1 (Parental) +Auxin					Total	iKD AP2IX-5 -Auxin					Total	iKD AP2IX-5 -Auxin					Total
Parasite per vacoule	1	2	4	8	16		1	2	4	8	16		1	2	4	8	16		1	2	4	8	16
Replicate 1	36	42	36	2	0	116	23	39	43	2	0	107	32	28	37	6	4	107	78	17	4	0	0	99
Replicate 2	27	37	42	5	0	111	24	45	42	1	0	112	37	36	40	5	0	118	91	16	1	0	0	108
Replicate 3	30	35	46	0	0	111	27	41	35	6	1	110	36	30	45	12	1	124	109	17	3	0	0	129
Replicate 4	38	35	40	3	0	116	29	43	38	7	0	117	39	38	40	2	0	119	85	22	1	0	0	108
Replicate 5													30	26	31	12	2	101	90	19	3	0	0	112
Replicate 6													20	46	38	3	0	107	96	18	2	0	0	116

## Sheet: Figure 2D
	Set 1				Set 1
	12 hours auxin treatment	Parental Tir 1 - Auxin			12 hours auxin treatment
		number of nucleus per parasite	number of parasites (total=112)			Parental Tir 1 - Auxin
		1P, 1N	92			number of nucleus per parasite	percentage of parasite
		1P, 2N	20			1P, 1N	0.8214
		1P, >2N	0			1P, 2N	0.1785
		Parental Tir 1 +Auxin				1P, >2N	0
		number of nucleus per parasite	number of parasites (total=97)			Parental Tir 1 +Auxin
		1P, 1N	79			number of nucleus per parasite	percentage of parasite
		1P, 2N	18			1P, 1N	0.8144
		1P, >2N	0			1P, 2N	0.1856
		iKD TgAP2IX-5 -Auxin				1P, >2N	0
		number of nucleus per parasite	number of parasites (total=102)			iKD TgAP2IX-5 -Auxin
		1P, 1N	83			number of nucleus per parasite	percentage of parasite
		1P, 2N	19			1P, 1N	0.8137
		1P, >2N	0			1P, 2N	0.1863
		iKD TgAP2IX-5 +Auxin				1P, >2N	0
		number of nucleus per parasite	number of parasites (total=104)			iKD TgAP2IX-5 +Auxin
		1P, 1N	9			number of nucleus per parasite	percentage of parasite
		1P, 2N	22			1P, 1N	0.0865
		1P, >2N	73			1P, 2N	0.2115
						1P, >2N	0.7019
	Set 2				Set 2
	12 hours auxin treatment				12 hours auxin treatment
		Parental Tir 1 - Auxin				Parental Tir 1 - Auxin
		number of nucleus per parasite	number of parasites (total=121)			number of nucleus per parasite	percentage of parasite
		1P, 1N	104			1P, 1N	0.8595
		1P, 2N	17			1P, 2N	0.1405
		1P, >2N	0			1P, >2N	0
		Parental Tir 1 +Auxin				Parental Tir 1 +Auxin
		number of nucleus per parasite	number of parasites (total=122)			number of nucleus per parasite	percentage of parasite
		1P, 1N	96			1P, 1N	0.7869
		1P, 2N	26			1P, 2N	0.2131
		1P, >2N	0			1P, >2N	0
		iKD TgAP2IX-5 -Auxin				iKD TgAP2IX-5 -Auxin
		number of nucleus per parasite	number of parasites (total=107)			number of nucleus per parasite	percentage of parasite
		1P, 1N	89			1P, 1N	0.8318
		1P, 2N	18			1P, 2N	0.1682
		1P, >2N	0			1P, >2N	0
		iKD TgAP2IX-5 +Auxin				iKD TgAP2IX-5 +Auxin
		number of nucleus per parasite	number of parasites (total=114)			number of nucleus per parasite	percentage of parasite
		1P, 1N	30			1P, 1N	0.2632
		1P, 2N	26			1P, 2N	0.2281
		1P, >2N	58			1P, >2N	0.5088
	Set 3				Set 3
	12 hours auxin treatment				12 hours auxin treatment	Parental Tir 1 - Auxin
		Parental Tir 1 - Auxin				number of nucleus per parasite	percentage of parasite
		number of nucleus per parasite	number of parasites (total=109)			1P, 1N	0.8257
		1P, 1N	90			1P, 2N	0.1743
		1P, 2N	19			1P, >2N	0
		1P, >2N	0			Parental Tir 1 +Auxin
		Parental Tir 1 +Auxin				number of nucleus per parasite	percentage of parasite
		number of nucleus per parasite	number of parasites (total=98)			1P, 1N	0.8571
		1P, 1N	84			1P, 2N	0.1429
		1P, 2N	14			1P, >2N	0
		1P, >2N	0			iKD TgAP2IX-5 -Auxin
		iKD TgAP2IX-5 -Auxin				number of nucleus per parasite	percentage of parasite
		number of nucleus per parasite	number of parasites (total=118)			1P, 1N	0.8898
		1P, 1N	105			1P, 2N	0.1102
		1P, 2N	13			1P, >2N	0
		1P, >2N	0			iKD TgAP2IX-5 +Auxin
		iKD TgAP2IX-5 +Auxin				number of nucleus per parasite	percentage of parasite
		number of nucleus per parasite	number of parasites (total=112)			1P, 1N	0.0982
		1P, 1N	11			1P, 2N	0.2589
		1P, 2N	29			1P, >2N	0.6429
		1P, >2N	72

## Sheet: Figure 2E
Set 1			Set 1
Parental Tir1 -Auxin			Parental Tir1 -Auxin
number of positively IMC1 budding parasites	number of negatively IMC1 budding parasites		% of positive IMC1 budding	% of negative IMC1 budding
14	88		0.1372	0.8627
Parental Tir1 +Auxin			Parental Tir1 +Auxin
number of positively IMC1 budding parasites	number of negatively IMC1 budding parasites		% of positive IMC1 budding	% of negative IMC1 budding
11	91		0.1078	0.8921
TgAP2IX-5 -Auxin			TgAP2IX-5 -Auxin
number of positively IMC1 budding parasites	number of negatively IMC1 budding parasites		% of positive IMC1 budding	% of negative IMC1 budding
13	86		0.1313	0.8686
TgAP2IX-5 +Auxin			TgAP2IX-5 +Auxin
number of positively IMC1 budding parasites	number of negatively IMC1 budding parasites		% of positive IMC1 budding	% of negative IMC1 budding
3	89		0.0326	0.9673
Set 2			Set 2
Parental Tir1 -Auxin			Parental Tir1 -Auxin
number of positively IMC1 budding parasites	number of negatively IMC1 budding parasites		% of positive IMC1 budding	% of negative IMC1 budding
20	104		0.1612	0.8387
			Parental Tir1 +Auxin
Parental Tir1 +Auxin			% of positive IMC1 budding	% of negative IMC1 budding
number of positively IMC1 budding parasites	number of negatively IMC1 budding parasites		0.129	0.8709
16	108
TgAP2IX-5 -Auxin			TgAP2IX-5 -Auxin
number of positively IMC1 budding parasites	number of negatively IMC1 budding parasites		% of positive IMC1 budding	% of negative IMC1 budding
12	110		0.0983	0.9016
TgAP2IX-5 +Auxin			TgAP2IX-5 +Auxin
number of positively IMC1 budding parasites	number of negatively IMC1 budding parasites		% of positive IMC1 budding	% of negative IMC1 budding
4	118		0.0327	0.9672
Set 3			Set 3
Parental Tir1 -Auxin			Parental Tir1 -Auxin
number of positively IMC1 budding parasites	number of negatively IMC1 budding parasites		% of positive IMC1 budding	% of negative IMC1 budding
15	112		0.1181	0.8819
Parental Tir1 +Auxin			Parental Tir1 +Auxin
number of positively IMC1 budding parasites	number of negatively IMC1 budding parasites		% of positive IMC1 budding	% of negative IMC1 budding
13	96		0.1193	0.8807
TgAP2IX-5 -Auxin			TgAP2IX-5 -Auxin
number of positively IMC1 budding parasites	number of negatively IMC1 budding parasites		% of positive IMC1 budding	% of negative IMC1 budding
13	88		0.1287	0.8713
TgAP2IX-5 +Auxin			TgAP2IX-5 +Auxin
number of positively IMC1 budding parasites	number of negatively IMC1 budding parasites		% of positive IMC1 budding	% of negative IMC1 budding
3	94		0.0309	0.9691

## Sheet: Figure 3B
	Set 1
	Parental Tir1 -Auxin				iKD TgAP2IX-5 -Auxin
	Ratio (N/centrin1)				Ratio (N/centrin 1)
	Ratio =1				Ratio =1
	number of parasites	89			number of parasites	82
	Ratio =0.5				Ratio =0.5
	number of parasites	87			number of parasites	36
	Ratio =2				Ratio =2
	number of parasites	1			number of parasites
	AVERAGE N/centrin1 ratio =	0.75			AVERAGE N/centrin1 ratio =	0.85
	reciprocal	1.33			reciprocal	1.2
	Parental Tir1 +Auxin				iKD TgAP2IX-5 +Auxin
	Ratio (N/centrin1)				Ratio (N/centrin 1)
	Ratio =1				Ratio =1
	number of parasites	68			number of parasites	78
	Ratio =0.5				Ratio =0.5
	number of parasites	73			number of parasites	13
	Ratio =2				Ratio =0.66
	number of parasites	0			number of parasites	3
	AVERAGE N/centrin1 ratio =	0.74			Ratio =0.60
	reciprocal	1.35			number of parasites	1
					Ratio =2.5
					number of parasites	1
					Ratio =1.5
					number of parasites	2
					AVERAGE N/centrin1 ratio =	0.94
					reciprocal	1.06
	Set 2
	Parental Tir1 -Auxin				iKD TgAP2IX-5 -Auxin
	Ratio (N/centrin1)				Ratio (N/centrin 1)
	Ratio =1				Ratio =1
	number of parasites	75			number of parasites	70
	Ratio =0.5				Ratio =0.5
	number of parasites	61			number of parasites	56
	Ratio =2				Ratio =2
	number of parasites	0			number of parasites	0
	AVERAGE N/centrin1 ratio =	0.78			AVERAGE N/centrin1 ratio =	0.78
	reciprocal	1.28			reciprocal	1.28
	Parental Tir1 +Auxin				iKD TgAP2IX-5	+ Auxin
	Ratio (N/centrin1)				Ratio (N/centrin 1)
	Ratio =1				Ratio =1
	number of parasites	64			number of parasites	75
	Ratio =0.5				Ratio =0.5
	number of parasites	63			number of parasites	22
	Ratio =2				Ratio =0.66
	number of parasites	0			number of parasites
	AVERAGE N/centrin1 ratio =	0.75			Ratio =0.60
	reciprocal	1.33			number of parasites
					Ratio =2.5
					number of parasites
					Ratio =1.5
					number of parasites
					AVERAGE N/centrin1 ratio =	0.89
					reciprocal	1.12
	Set 3
	Parental Tir1 -Auxin				iKD 9-5	- Auxin
	Ratio (N/centrin1)				Ratio (N/centrin 1)
	Ratio =1				Ratio =1
	number of parasites	74			number of occurrences	71
	Ratio =0.5				Ratio =0.5
	number of parasites	62			number of occurrences	68
	Ratio =2				Ratio =2
	number of parasites	0			number of occurrences	0
	AVERAGE N/centrin1 ratio =	0.77			AVERAGE N/centrin1 ratio =	0.76
	reciprocal	1.3			reciprocal	1.32
	Parental Tir1 +Auxin				iKD 9-5	+ Auxin
	Ratio (N/centrin1)				Ratio (N/centrin 1)
	Ratio =1				Ratio =1
	number of parasites	77			number of occurrences	89
	Ratio =0.5				Ratio =0.5
	number of parasites	65			number of occurrences	5
	Ratio =2				AVERAGE N/centrin1 ratio =	0.97
	number of parasites	0			reciprocal	1.03
	AVERAGE N/centrin1 ratio =	0.77
	reciprocal	1.3

## Sheet: Figure 3C
Set 1
Parental Tir1 -Auxin				iKD 9-5	- Auxin
Ratio (N/chromo1)				Ratio (N/chromo1)
Ratio =1				Ratio =1
number of parasites	121			number of occurrences	95
Ratio =0.5				Ratio =0.5
number of parasites	55			number of occurrences	23
Ratio =2				Ratio =2
number of parasites	1			number of occurrences	0
AVERAGE N/chromo 1 ratio =	0.85			AVERAGE N/chromo 1 ratio =	0.9
reciprocal	1 .18			reciprocal	1.11
Parental Tir1 +Auxin				iKD 9-5	+ Auxin
Ratio (N/chromo1)				Ratio (N/chromo1)
Ratio =1				Ratio =1
number of parasites	93			number of occurrences	92
Ratio =0.5				Ratio =0.5
number of parasites	48			number of occurrences	4
Ratio =2				Ratio =0.66
number of parasites	0			number of occurrences	1
AVERAGE N/chromo 1 ratio =	0.83			Ratio =0.60
reciprocal	1.2			number of occurrences	1
				AVERAGE N/chromo 1 ratio =	0.97
				reciprocal	1.03
Set 2
Parental Tir1 -Auxin				iKD TgAP2IX-5 -Auxin
Ratio (N/chromo1)				Ratio (N/chromo1)
Ratio =1				Ratio =1
number of parasites	96			number of parasites	92
Ratio =0.5				Ratio =0.5
number of parasites	39			number of parasites	32
Ratio =2				Ratio =0.25
number of parasites	1			number of parasites	2
AVERAGE N/chromo 1 ratio =	0.86			AVERAGE N/chromo 1 ratio =	0.86
reciprocal	1.16			reciprocal	1.16
Parental Tir1 +Auxin				iKD TgAP2IX-5 -Auxin
Ratio (N/chromo1)				Ratio (N/chromo1)
Ratio =1				Ratio =1
number of parasites	89			number of parasites	90
Ratio =0.5				Ratio =0.5
number of parasites	38			number of parasites	5
Ratio =2				Ratio=1.5
number of occurrences	0			number of parasites	2
AVERAGE N/chromo 1 ratio =	0.85			AVERAGE N/chromo 1 ratio =	0.98
reciprocal	1.18			reciprocal	1.02
Set 3
Parental Tir1 -Auxin				iKD TgAP2IX-5 -Auxin
Ratio (N/chromo1)				Ratio (N/chromo1)
Ratio =1				Ratio =1
number of parasites	102			number of parasites	102
Ratio =0.5				Ratio =0.5
number of parasites	34			number of parasites	37
Ratio =2				Ratio =0.25
number of parasites	0			number of parasites
AVERAGE N/chromo 1 ratio =	0.88			AVERAGE N/chromo 1 ratio =	0.87
reciprocal	1.14			reciprocal	1.15
Parental Tir1 +Auxin				iKD TgAP2IX-5 +Auxin
Ratio (N/chromo1)				Ratio (N/chromo1)
Ratio =1				Ratio =1
number of parasites	105			number of parasites	93
Ratio =0.5				Ratio =0.5
number of parasites	37			number of parasites	0
Ratio =2				Ratio=1.5
number of parasites	0			number of parasites	1
AVERAGE N/chromo 1 ratio =	0.87			AVERAGE N/chromo 1 ratio =	1
reciprocal	1.15			reciprocal	1

## Sheet: Figure 4C
Set 1
Parental Tir1 -Auxin				iKD TgAP2IX-5 -Auxin
Ratio (N/G)				Ratio (N/G)
Ratio =1				Ratio =1
number of parasites	115			number of parasites	89
Ratio =0.5				Ratio =0.5
number of parasites	17			number of parasites	17
Ratio =2				Ratio =2
number of parasites	0			number of parasites	0
AVERAGE N/Golgi ratio =	0.93			AVERAGE N/Golgi ratio =	0.919
reciprocal	1.07			reciprocal	1.088
Parental Tir1 +Auxin				iKD TgAP2IX-5 +Auxin
Ratio (N/G)				Ratio (N/G)
Ratio =1				Ratio =1
number of parasites	85			number of parasites	65
Ratio =0.5				Ratio =0.5
number of parasites	15			number of parasites	14
Ratio =2				Ratio =2
number of parasites	0			number of parasites	6
AVERAGE N/Golgi ratio =	0.925			Ratio =1.33
reciprocal	1.08			number of parasites	1
				Ratio =0.75
				number of parasites	3
				Ratio =0.66
				number of parasites	1
				Ratio =0.25
				number of parasites	2
				Ratio =5
				number of parasites	2
				Ratio =1.66
				number of parasites	1
				Ratio =1.25
				number of parasites	1
				Ratio =2.5
				number of parasites	1
				Ratio =3
				number of parasites	2
				Ratio =1.5
				number of parasites	1
				AVERAGE N/Golgi ratio =	1.31
				reciprocal	0.76
Set 2
Parental Tir1 -Auxin				iKD TgAP2IX-5 -Auxin
Ratio (N/G)				Ratio (N/G)
Ratio =1	77			Ratio =1
number of parasites				number of parasites	96
Ratio =0.5				Ratio =0.5
number of parasites	20			number of parasites	13
Ratio =2				Ratio =2
number of parasites	0			number of parasites
AVERAGE N/Golgi ratio =	0.897			AVERAGE N/Golgi ratio =	0.94
reciprocal	1.11			reciprocal	1.06
Parental Tir1 +Auxin				iKD TgAP2IX-5 +Auxin
Ratio (N/G)				Ratio (N/G)
Ratio =1	83			Ratio =1
number of parasites				number of parasites	74
Ratio =0.5				Ratio =0.5
number of parasites	21			number of parasites	11
Ratio =2				Ratio =2
number of parasites	0			number of parasites	3
AVERAGE N/Golgi ratio =	0.899			Ratio =1.66
reciprocal	1.11			number of parasites	1
				Ratio =0.75
				number of parasites	2
				Ratio =0.60
				number of parasites	2
				Ratio =1.16
				number of parasites	1
				Ratio =0.83
				number of parasites	1
				Ratio =0.80
				number of parasites	1
				AVERAGE N/Golgi ratio =	0.965
				reciprocal	1.04
Set 3
Parental Tir1 -Auxin				iKD TgAP2IX-5 -Auxin
Ratio (N/G)				Ratio (N/G)
Ratio =1				Ratio =1
number of parasites	82			number of parasites	91
Ratio =0.5				Ratio =0.5
number of parasites	21			number of parasites	8
Ratio =2				Ratio =2
number of parasites	1			number of parasites	0
AVERAGE N/Golgi ratio =	0.908			AVERAGE N/Golgi ratio =	0.888
reciprocal	1.1			reciprocal	1.12
Parental Tir1	+Auxin			iKD TgAP2IX-5 -Auxin
Ratio (N/G)				Ratio (N/G)
Ratio =1				Ratio =1
number of parasites	122			number of parasites	84
Ratio =0.5				Ratio =0.5
number of parasites	19			number of parasites	6
Ratio =2				Ratio =2
number of parasites	0			number of parasites	2
AVERAGE N/Golgi ratio =	0.932			Ratio =1.66
reciprocal	1.07			number of parasites	1
				Ratio =0.66
				number of parasites	1
				Ratio=1.5
				number of parasites	2
				Ratio=3
				number of parasites	2
				AVERAGE N/Golgi ratio =	1.044
				reciprocal	0.957

## Sheet: Figure 4D
Set 1
Parental Tir1 -Auxin				iKD TgAP2IX-5 -Auxin
Ratio (N/P)				Ratio (N/P)
Ratio =1				Ratio =1
number of parasites	127			number of parasites	100
Ratio =0.5				Ratio =0.5
number of parasites	4			number of parasites	5
Ratio =2				Ratio =2
number of parasites	1			number of parasites	1
AVERAGE Nucleus/Plastid ratio =	0.992			AVERAGE Nucleus/Plastid ratio =	0.986
reciprocal	1			reciprocal	1.01
Parental Tir1 +Auxin				iKD TgAP2IX-5 +Auxin
Ratio (N/P)				Ratio (N/P)
Ratio =1				Ratio =1
number of parasites	92			number of parasites	22
Ratio =0.5				Ratio =0.5
number of parasites	6			number of parasites	2
Ratio =2				Ratio =2
number of parasites	2			number of parasites	18
AVERAGE Nucleus/Plastid ratio =	0.99			Ratio =1.33
reciprocal	1.01			number of parasites	1
				Ratio =3
				number of parasites	26
				Ratio =4
				number of parasites	21
				Ratio =5
				number of parasites	5
				Ratio =6
				number of parasites	2
				Ratio =2.5
				number of parasites	1
				AVERAGE Nucleus/Plastid ratio =	2.67
				reciprocal	0.37
Set 2
Parental Tir1 -Auxin				iKD TgAP2IX-5 -Auxin
Ratio (N/P)				Ratio (N/P)
Ratio =1				Ratio =1
number of parasites	91			number of parasites	106
Ratio =0.5				Ratio =0.5
number of parasites	5			number of parasites	3
Ratio =2				Ratio =2
number of parasites	1			number of parasites	0
AVERAGE Nucleus/Plastid ratio =	0.985			AVERAGE Nucleus/Plastid ratio =	0.986
reciprocal	1.01			reciprocal	1.01
Parental Tir1	+Auxin			iKD TgAP2IX-5 +Auxin
Ratio (N/P)				Ratio (N/P)
Ratio =1				Ratio =1
number of parasites	94			number of parasites	26
Ratio =0.5				Ratio =0.5
number of parasites	7			number of parasites	1
Ratio =2				Ratio =2
number of parasites	3			number of parasites	13
AVERAGE Nucleus/Plastid ratio =	0.995			Ratio=3.5
reciprocal	1.01			number of parasites	1
				Ratio =3
				number of parasites	23
				Ratio =4
				number of parasites	22
				Ratio =5
				number of parasites	5
				Ratio =6
				number of parasites	1
				Ratio =7
				number of parasites	1
				AVERAGE Nucleus/Plastid ratio =	2.615
				reciprocal	0.38
Set 3
Parental Tir1 -Auxin				iKD TgAP2IX-5 -Auxin
Ratio (N/P)				Ratio (N/P)
Ratio =1				Ratio =1
number of parasites	95			number of parasites	102
Ratio =0.5				Ratio =0.5
number of parasites	5			number of parasites	3
Ratio =2				Ratio =2
number of parasites	4			number of parasites	2
AVERAGE Nucleus/Plastid ratio =	1.01			AVERAGE Nucleus/Plastid ratio =	1
reciprocal	0.99			reciprocal	1
Parental Tir1 +Auxin				iKD TgAP2IX-5 +Auxin
Ratio (N/P)				Ratio (N/P)
Ratio =1				Ratio =1
number of parasites	132			number of parasites	15
Ratio =0.5				Ratio =0.5
number of parasites	9			number of parasites	0
Ratio =2				Ratio =2
number of parasites				number of parasites	12
AVERAGE Nucleus/Plastid ratio =	0.968			Ratio=3.5
reciprocal	1.03			number of parasites	0
				Ratio =3
				number of parasites	25
				Ratio =4
				number of parasites	32
				Ratio =5
				number of parasites	10
				Ratio =6
				number of parasites	2
				Ratio =7
				number of parasites	2
				AVERAGE Nucleus/Plastid ratio =	3.245
				reciprocal	0.308

## Sheet: Figure 4E
Set 1					Set 1
Parental Tir1 - Auxin					Parental Tir1 - Auxin
	number of parasites (elongated plastid)	number of parasites (unelongated plastid)				percentage of parasite with elongated plastid	percentage of parasite with unelongated plastid
	41	120				0.2546	0.7453
Parental Tir1 +Auxin					Parental Tir1 +Auxin
	number of parasites (elongated plastid)	number of parasites (unelongated plastid)				percentage of parasite with elongated plastid	percentage of parasite with unelongated plastid
	27	73				0.27	0.73
iKD TgAP2IX-5 - Auxin					iKD TgAP2IX-5 - Auxin
	number of parasites (elongated plastid)	number of parasites (unelongated plastid)				percentage of parasite with elongated plastid	percentage of parasite with unelongated plastid
	30	72				0.2941	0.7058
iKD TgAP2IX-5 + Auxin					iKD TgAP2IX-5 + Auxin
	number of parasites (elongated plastid)	number of parasites (unelongated plastid)				percentage of parasite with elongated plastid	percentage of parasite with unelongated plastid
	85	21				0.802	0.1981
Set 2					Set 2
Parental Tir1 - Auxin					Parental Tir1 - Auxin
	number of parasites (elongated plastid)	number of parasites (unelongated plastid)				percentage of parasite with elongated plastid	percentage of parasite with unelongated plastid
	36	103				0.2589	0.741
Parental Tir1 +Auxin					Parental Tir1 +Auxin
	number of parasites (elongated plastid)	number of parasites (unelongated plastid)				percentage of parasite with elongated plastid	percentage of parasite with unelongated plastid
	18	91				0.1651	0.8348
iKD TgAP2IX-5 - Auxin					iKD TgAP2IX-5 - Auxin
	number of parasites (elongated plastid)	number of parasites (unelongated plastid)				percentage of parasite with elongated plastid	percentage of parasite with unelongated plastid
	20	86				0.1887	0.8113
iKD TgAP2IX-5 + Auxin					iKD TgAP2IX-5 + Auxin
	number of parasites (elongated plastid)	number of parasites (unelongated plastid)				percentage of parasite with elongated plastid	percentage of parasite with unelongated plastid
	71	30				0.7029	0.297
Set 3
Parental Tir1 - Auxin					Set 3
	number of parasites (elongated plastid)	number of parasites (unelongated plastid)
	23	80			Parental Tir1 - Auxin
Parental Tir1 +Auxin						percentage of parasite with elongated plastid	percentage of parasite with unelongated plastid
	number of parasites (elongated plastid)	number of parasites (unelongated plastid)				0.2233	0.7766
	18	76			Parental Tir1 +Auxin
iKD TgAP2IX-5 - Auxin						percentage of parasite with elongated plastid	percentage of parasite with unelongated plastid
	number of parasites (elongated plastid)	number of parasites (unelongated plastid)				0.1914	0.8085
	24	100			iKD TgAP2IX-5 - Auxin
iKD TgAP2IX-5 + Auxin						percentage of parasite with elongated plastid	percentage of parasite with unelongated plastid
	number of parasites (elongated plastid)	number of parasites (unelongated plastid)				0.1935	0.8064
	84	27			iKD TgAP2IX-5 + Auxin
						percentage of parasite with elongated plastid	percentage of parasite with unelongated plastid
						0.7567	0.2432

## Sheet: Figure 6B
Set 1
Time point in hours	0 hours				Time point in hours	0 hours
number of nuclei /parasite	number of parasites				number of nuclei /parasite	parasite percentage
1P, 1N	17				1P, 1N	0.1491
1P, 2N	30				1P, 2N	0.2631
1P, >2N	67				1P, >2N	0.5877
Time point in hours	3 hours + auxin				Time point in hours	3 hours + auxin
number of nuclei /parasite	number of parasites				number of nuclei /parasite	parasite percentage
1P, 1N	17				1P, 1N	0.1231
1P, 2N	32				1P, 2N	0.2318
1P, >2N	89				1P, >2N	0.6449
Time point in hours	6 hours + auxin				Time point in hours	6 hours + auxin
number of nuclei /parasite	number of parasites				number of nuclei /parasite	parasite percentage
1P, 1N	18				1P, 1N	0.0957
1P, 2N	47				1P, 2N	0.25
1P, >2N	123				1P, >2N	0.6542
Time point in hours	O/N + auxin				Time point in hours	O/N + auxin
number of nuclei /parasite	number of parasites				number of nuclei /parasite	parasite percentage
1P, 1N	6				1P, 1N	0.056
1P, 2N	4				1P, 2N	0.0374
1P, >2N	97				1P, >2N	0.9065
Set 2
Time point in hours	0 hours				Time point in hours	0 hours
number of nuclei /parasite	number of parasites				number of nuclei /parasite	parasite percentage
1P, 1N	21				1P, 1N	0.1603
1P, 2N	29				1P, 2N	0.2214
1P, >2N	81				1P, >2N	0.6183
Time point in hours	3 hours + auxin				Time point in hours	3 hours + auxin
number of nuclei /parasite	number of parasites				number of nuclei /parasite	parasite percentage
1P, 1N	13				1P, 1N	0.0985
1P, 2N	26				1P, 2N	0.197
1P, >2N	93				1P, >2N	70. 45 %
Time point in hours	6 hours + auxin				Time point in hours	6 hours + auxin
number of nuclei /parasite	number of parasites				number of nuclei /parasite	parasite percentage
1P, 1N	13				1P, 1N	0.0915
1P, 2N	32				1P, 2N	0.2253
1P, >2N	97				1P, >2N	0.6831
Time point in hours	O/N + auxin				Time point in hours	O/N + auxin
number of nuclei /parasite	number of parasites				number of nuclei /parasite	parasite percentage
1P, 1N	1				1P, 1N	0.0091
1P, 2N	9				1P, 2N	0.0826
1P, >2N	99				1P, >2N	0.9083
Set 3
Time point in hours	0 hours				Time point in hours	0 hours
number of nuclei /parasite	number of parasites				number of nuclei /parasite	parasite percentage
1P, 1N	24				1P, 1N	0.2033
1P, 2N	31				1P, 2N	0.2627
1P, >2N	63				1P, >2N	0.5339
Time point in hours	3 hours + auxin				Time point in hours	3 hours + auxin
number of nuclei /parasite	number of parasites				number of nuclei /parasite	parasite percentage
1P, 1N	19				1P, 1N	0.161
1P, 2N	26				1P, 2N	0.2203
1P, >2N	73				1P, >2N	0.6186
Time point in hours	6 hours + auxin				Time point in hours	6 hours + auxin
number of nuclei /parasite	number of parasites				number of nuclei /parasite	parasite percentage
1P, 1N	13				1P, 1N	0.104
1P, 2N	25				1P, 2N	0.2
1P, >2N	87				1P, >2N	0.696
Time point in hours	O/N + auxin				Time point in hours	O/N + auxin
number of nuclei /parasite	number of parasites				number of nuclei /parasite	parasite percentage
1P, 1N	7				1P, 1N	0.0666
1P, 2N	12				1P, 2N	0.1143
1P, >2N	86				1P, >2N	0.819

## Sheet: Figure 6C
Set 1
Time point in hours	0 hours				Time point in hours	0 hours
number of nuclei /parasite	number of parasites				number of nuclei /parasite	parasite percentage
1P, 1N	17				1P, 1N	0.1491
1P, 2N	30				1P, 2N	0.2631
1P, >2N	67				1P, >2N	0.5877
Time point in hours	3 hours wash auxin				Time point in hours	3 hours wash auxin
number of nuclei /parasite	number of parasites				number of nuclei /parasite	parasite percentage
1P, 1N	34				1P, 1N	0.2361
1P, 2N	58				1P, 2N	0.4027
1P, >2N	52				1P, >2N	0.3611
Time point in hours	6 hours wash auxin				Time point in hours	6 hours wash auxin
number of nuclei /parasite	number of parasites				number of nuclei /parasite	parasite percentage
1P, 1N	90				1P, 1N	0.7143
1P, 2N	16				1P, 2N	0.127
1P, >2N	20				1P, >2N	0.1587
Time point in hours	O/N wash auxin				Time point in hours	O/N wash auxin
number of nuclei /parasite	number of parasites				number of nuclei /parasite	parasite percentage
1P, 1N	54				1P, 1N	0.5192
1P, 2N	39				1P, 2N	0.375
1P, >2N	11				1P, >2N	0.1058
Set 2
Time point in hours	0 hours				Time point in hours	0 hours
number of nuclei /parasite	number of parasites				number of nuclei /parasite	parasite percentage
1P, 1N	21				1P, 1N	0.1603
1P, 2N	29				1P, 2N	0.2214
1P, >2N	81				1P, >2N	0.6183
Time point in hours	3 hours wash auxin				Time point in hours	3 hours wash auxin
number of nuclei /parasite	number of parasites				number of nuclei /parasite	parasite percentage
1P, 1N	31				1P, 1N	0.2385
1P, 2N	30				1P, 2N	0.2307
1P, >2N	69				1P, >2N	0.5307
Time point in hours	6 hours wash auxin				Time point in hours	6 hours wash auxin
number of nuclei /parasite	number of parasites				number of nuclei /parasite	parasite percentage
1P, 1N	85				1P, 1N	0.6488
1P, 2N	11				1P, 2N	0.084
1P, >2N	35				1P, >2N	0.2672
Time point in hours	O/N wash auxin				Time point in hours	O/N wash auxin
number of nuclei /parasite	number of parasites				number of nuclei /parasite	parasite percentage
1P, 1N	101				1P, 1N	0.8632
1P, 2N	14				1P, 2N	0.1197
1P, >2N	2				1P, >2N	0.0171
Set 3
Time point in hours	0 hours				Time point in hours	0 hours
number of nuclei /parasite	number of parasites				number of nuclei /parasite	parasite percentage
1P, 1N	24				1P, 1N	0.2033
1P, 2N	31				1P, 2N	0.2627
1P, >2N	63				1P, >2N	0.5339
Time point in hours	3 hours wash auxin				Time point in hours	3 hours wash auxin
number of nuclei /parasite	number of parasites				number of nuclei /parasite	parasite percentage
1P, 1N	46				1P, 1N	0.3538
1P, 2N	34				1P, 2N	0.2615
1P, >2N	50				1P, >2N	0.3846
Time point in hours	6 hours wash auxin				Time point in hours	6 hours wash auxin
number of nuclei /parasite	number of parasites				number of nuclei /parasite	parasite percentage
1P, 1N	108				1P, 1N	0.6207
1P, 2N	8				1P, 2N	0.046
1P, >2N	58				1P, >2N	0.3333
Time point in hours	O/N wash auxin				Time point in hours	O/N wash auxin
number of nuclei /parasite	number of parasites				number of nuclei /parasite	parasite percentage
1P, 1N	96				1P, 1N	0.9505
1P, 2N	1				1P, 2N	0.0297
1P, >2N	4				1P, >2N	0.0396

[truncated: 19 more sheets: Figure 6D, Figure 6E, Figure 6F, Figure 6G, Figure 6H, Figure 6I, Figure S3B, Figure S3C, Figure S4B, Figure S5B, Figure S5C, Figure S9C, Figure S9D, Figure S9E, Figure S9F, Figure S9G, Uncropped WB Figure 1C, Uncropped WB Supp Figure 8A, Uncropped WB Supp Figure 10C]
